# Supplementary material for: Degradation of arouser by endosomal microautophagy is essential for adaptation to starvation in Drosophila
Source: Life Sci Alliance. 2020 Dec 14;4(2):e202000965. doi: 10.26508/lsa.202000965 (PMC7756965; doi:10.26508/lsa.202000965)
Supplement: Supplementary file 1 [file LSA-2020-00965_TableS1.xlsx]

## Sheet: CterQ
InstanceId	ProteinAcc	ProteinName	GeneName	Hit	SeqStart	SeqStop	IUPred	Anchor	SA	Conservation QFO (score)	Conservation QFO (var)	Conservation Arthropoda (score)	Conservation Arthropoda (var)	Domain	Motif	Modification	Structure	SNP	Mutagenesis	Region	Topology	SecondaryStructure	Isoform	Switch	Other	Warnings
1	A0A023GRW4	Terribly reduced optic lobes, isoform AZ	trol	deahvRVEVQerrgd	2778	2782	0.597	0.337	-1	1.0	0.0	0.541119251925	0.23728	I-set|PF07679|2696|2781|0												Domain:I-set
2	A0A0B4JCU4	Cyclic nucleotide-gated ion channel subunit A, isoform B	CngA	nmnvaRVEFQnrmdg	532	536	0.107	0.025	-1	1.0	0.0	0.615411037168	0.16248	Ion_trans|PF00520|282|532|0												Disorder:0.11;Domain:Ion_trans
3	A0A0B4JCW7	Uncharacterized protein, isoform A	Dmel\CG42795	tgfnhKVDRQleetc	2886	2890	0.34	0.638	-1	1.0	0.0	0.264641548448	0.39776													Disorder:0.34
4	A0A0B4JCY5	Myosin heavy chain-like, isoform H	Mhcl	qatraRLEVQvnrhk	352	356	0.398	0.403	-1	1.0	0.0	0.099443295952	0.21392							coiled-coil region|329|384|0						Disorder:0.4
5	A0A0B4JCY6	Cheerio, isoform I	cher	agdahKLEVQqfpqg	1930	1934	0.537	0.175	-1	0.592736825061	0.23576	0.657398862262	0.2396	Filamin|PF00630|1925|2013|0						repeat:Filamin|1923|2016|0						Domain:Filamin
6	A0A0B4JD55	Pou domain motif 3, isoform F	pdm3	hdrleRLERQerher	892	896	0.803	0.878	-1	1.0	0.0	0.646228131751	0.33496
7	A0A0B4JDC3	CG6621, isoform B	Dmel\CG6621	iellkKIDFQealrl	551	555	0.342	0.987	-1	1.0	0.0	0.997174140353	0.00776													Disorder:0.34
8	A0A0B4K615	Uncharacterized protein, isoform O	anon-WO0140519.95	lqeerRLEKQlyika	967	971	0.332	0.926	-1	1.0	0.0	0.455832255685	0.01312													Disorder:0.33
9	A0A0B4K634	Diacylglycerol kinase	dgkd	tqtaiKIEIQdidat	1176	1180	0.315	0.933	-1	1.0	0.0	0.271040395399	0.16784													Disorder:0.31
10	A0A0B4K679	Rab3 interacting molecule, isoform V	Rim	ltrtaRLDVQqrnsl	547	551	0.543	0.695	-1	1.0	0.0	0.138266746995	0.00976
11	A0A0B4K6B1	Rab3 interacting molecule, isoform P	Rim	ltrtaRLDVQqrnsl	547	551	0.543	0.695	-1	1.0	0.0	0.188220514576	0.01312
12	A0A0B4K6B6	Diacylglycerol kinase	dgkd	tqtaiKIEIQdidat	1153	1157	0.315	0.897	-1	1.0	0.0	0.24373942567	0.15632													Disorder:0.31
13	A0A0B4K6G5	Na[+]/H[+] hydrogen antiporter 2, isoform B	Nha2	rplhtKLDIQkiped	153	157	0.598	0.95	-1	1.0	0.0	0.103043354645	0.1436
14	A0A0B4K6K9	La related protein, isoform F	larp	ykngeKLEVQpklae	1198	1202	0.074	0.04	-1	1.0	0.0	0.548391837723	0.1344													Disorder:0.07
15	A0A0B4K6M2	Rab3 interacting molecule, isoform F	Rim	ltrtaRLDVQqrnsl	547	551	0.543	0.695	-1	1.0	0.0	0.155954659993	0.00848
16	A0A0B4K6R6	Uncharacterized protein, isoform P	anon-WO0140519.95	lqeerRLEKQlyika	967	971	0.332	0.926	-1	1.0	0.0	0.455832255685	0.01312													Disorder:0.33
17	A0A0B4K6T5	Ryanodine receptor, isoform H	RyR	emaieRIDRQscyvv	1589	1593	0.158	0.162	-1	0.42549507716	0.2324	0.294547972434	0.33704	SPRY|PF00622|1535|1675|0;B30.2/SPRY|A0A0B4K6T5|1456|1677|0												Disorder:0.16;Domain:B30.2/SPRY,SPRY
18	A0A0B4K6V0	Bruchpilot, isoform L	brp	qldefRLEIQrrdqe	335	339	0.34	0.201	-1	1.0	0.0	0.554915142154	0.19184	Cast|PF10174|318|615|0;Cast|PF10174|160|334|-1						coiled-coil region|338|358|0						Disorder:0.34;Domain:Cast
19	A0A0B4K6W3	Diacylglycerol kinase	dgkd	tqtaiKIEIQdidat	1153	1157	0.315	0.859	-1	1.0	0.0	0.644198096172	0.16088													Disorder:0.31
20	A0A0B4K6Y7	Polychaetoid, isoform O	pyd	pdlppRIDRQskpgd	1156	1160	0.73	0.53	-1	1.0	0.0	0.238899244223	0.1224
21	A0A0B4K715	Ryanodine receptor, isoform J	RyR	emaieRIDRQscyvv	1585	1589	0.158	0.162	-1	0.417430718978	0.23256	0.298611275307	0.33736	SPRY|PF00622|1531|1671|0;B30.2/SPRY|A0A0B4K715|1452|1673|0												Disorder:0.16;Domain:B30.2/SPRY,SPRY
22	A0A0B4K719	Ryanodine receptor, isoform I	RyR	emaieRIDRQscyvv	1585	1589	0.158	0.162	-1	0.425264721462	0.23216	0.29796179164	0.3372	SPRY|PF00622|1531|1671|0;B30.2/SPRY|A0A0B4K719|1452|1673|0												Disorder:0.16;Domain:B30.2/SPRY,SPRY
23	A0A0B4K742	Rab3 interacting molecule, isoform W	Rim	ltrtaRLDVQqrnsl	547	551	0.543	0.695	-1	1.0	0.0	0.124395564807	0.04424
24	A0A0B4K7E1	Rab3 interacting molecule, isoform U	Rim	ltrtaRLDVQqrnsl	547	551	0.543	0.695	-1	1.0	0.0	0.138266746995	0.00976
25	A0A0B4K7E7	Rab3 interacting molecule, isoform R	Rim	ltrtaRLDVQqrnsl	547	551	0.543	0.695	-1	1.0	0.0	0.137933926067	0.0096
26	A0A0B4K7F3	Rab3 interacting molecule, isoform S	Rim	ltrtaRLDVQqrnsl	547	551	0.543	0.695	-1	1.0	0.0	0.965219877239	0.0128
27	A0A0B4K7K0	Ryanodine receptor, isoform F	RyR	emaieRIDRQscyvv	1585	1589	0.158	0.162	-1	0.425293967342	0.23216	0.29666373991	0.338	SPRY|PF00622|1531|1671|0;B30.2/SPRY|A0A0B4K7K0|1452|1673|0												Disorder:0.16;Domain:B30.2/SPRY,SPRY
28	A0A0B4K7K9	Bruchpilot, isoform J	brp	qldefRLEIQrrdqe	787	791	0.36	0.695	-1	1.0	0.0	0.35037747104	0.30608	Cast|PF10174|772|1069|0						coiled-coil region|790|824|0						Disorder:0.36;Domain:Cast
29	A0A0B4K7N9	Centrosomin, isoform M	cnn	vigqlRLELQqarte	473	477	0.159	0.067	-1	1.0	0.0	0.293861014847	0.31536													Disorder:0.16
30	A0A0B4K7Q3	Alphabet, isoform F	alph	ieaehRLEKQiekit	300	304	0.419	0.089	-1	0.838626597819	0.18424	0.584632940233	0.32336	PP2C_C|PF07830|278|326|0						coiled-coil region|291|318|0						Domain:PP2C_C
31	A0A0B4K7U9	Ryanodine receptor, isoform G	RyR	emaieRIDRQscyvv	1585	1589	0.158	0.162	-1	0.417430718978	0.23256	0.29666373991	0.338	SPRY|PF00622|1531|1671|0;B30.2/SPRY|A0A0B4K7U9|1452|1673|0												Disorder:0.16;Domain:B30.2/SPRY,SPRY
32	A0A0B4K7V8	Bruchpilot, isoform K	brp	qldefRLEIQrrdqe	335	339	0.34	0.201	-1	1.0	0.0	0.664259995627	0.18168	Cast|PF10174|319|703|0;Cast|PF10174|160|334|-1						coiled-coil region|338|358|0						Disorder:0.34;Domain:Cast
33	A0A0B4K7Y7	La related protein, isoform G	larp	ykngeKLEVQpklae	1462	1466	0.074	0.04	-1	1.0	0.0	0.624727054177	0.29776													Disorder:0.07
34	A0A0B4K805	Uncharacterized protein, isoform C	Dmel\CG31371	rdyieRLERQleeir	52	56	0.196	0.037	-1	1.0	0.0	0.927603508789	0.14392	P4Ha_N|PF08336|29|158|0						coiled-coil region|36|73|0						Disorder:0.2;Domain:P4Ha_N
35	A0A0B4K837	Ryanodine receptor, isoform E	RyR	emaieRIDRQscyvv	1589	1593	0.158	0.162	-1	0.424637134107	0.23208	0.295516760785	0.33808	SPRY|PF00622|1535|1675|0;B30.2/SPRY|A0A0B4K837|1456|1677|0												Disorder:0.16;Domain:B30.2/SPRY,SPRY
36	A0A0B4K843	Bruchpilot, isoform I	brp	kldefRLEIQrrdqe	14	18	0.057	0.103	-1	0.93822720847	0.1976	0.9935788442	0.1768	Cast|PF10174|3|393|0						coiled-coil region|17|37|0						Disorder:0.06;Domain:Cast
37	A0A0B4K863	Centrosomin, isoform L	cnn	vigqlRLELQqarte	731	735	0.159	0.067	-1	1.0	0.0	0.250248569743	0.296													Disorder:0.16
38	A0A0B4KED9	Costa, isoform B	cos	rdssrKLELQlvqle	979	983	0.081	0.113	-1	1.0	0.0	0.2010907237	0.3128							coiled-coil region|970|997|0						Disorder:0.08
39	A0A0B4KEE4	Klaroid, isoform A	koi	laiklKLELQssggw	502	506	0.153	0.095	-1	1.0	0.0	0.163094586271	0.21144													Disorder:0.15
40	A0A0B4KEE7	Leucine-rich repeat, isoform F	LRR	kyiirKIDIQppere	140	144	0.225	0.103	-1	0.526682168825	0.2184	0.645098072431	0.304													Disorder:0.23
41	A0A0B4KEE7	Leucine-rich repeat, isoform F	LRR	errpiKLERQspllk	1119	1123	0.517	0.716	-1	0.0138025747228	0.33608	0.931907670653	0.19464
42	A0A0B4KEH2	KCNQ potassium channel, isoform I	KCNQ	asrvvKVERQvadie	544	548	0.097	0.066	-1	0.0154493349072	0.17296	0.319973256771	0.11616	KCNQ_channel|PF03520|425|569|0						coiled-coil region|542|562|0						Disorder:0.1;Domain:KCNQ_channel
43	A0A0B4KEI9	KCNQ potassium channel, isoform H	KCNQ	asrvvKVERQvadie	528	532	0.097	0.066	-1	0.00540683191679	0.11936	0.321925540294	0.23992	KCNQ_channel|PF03520|412|553|0						coiled-coil region|526|546|0						Disorder:0.1;Domain:KCNQ_channel
44	A0A0B4KEM3	Mlh1, isoform B	Mlh1	ldmrkRVERQcsvql	435	439	0.197	0.075	-1	0.947980054378	0.1376	0.518995248897	0.34744	Mlh1_C|PF16413|425|663|0												Disorder:0.2;Domain:Mlh1_C
45	A0A0B4KEP9	KCNQ potassium channel, isoform J	KCNQ	asrvvKVERQvadie	532	536	0.097	0.066	-1	0.0120074180579	0.1696	0.326725777574	0.19856	KCNQ_channel|PF03520|437|557|0						coiled-coil region|530|550|0						Disorder:0.1;Domain:KCNQ_channel
46	A0A0B4KES0	Slit, isoform F	sli	sadveRLELQgnnlt	104	108	0.171	0.064	-1	1.0	0.0	0.60399644349	0.27376	LRRNT|PF01462|72|99|-5;LRR_8|PF13855|101|160|0												Disorder:0.17;Localisation:Secreted;Domain:LRR_8
47	A0A0B4KEX6	Jitterbug, isoform M	jbug	dgspfRVDIQqhtqh	1995	1999	0.346	0.086	-1	1.0	0.0	0.992717636555	0.03248	Filamin|PF00630|1905|1995|0						repeat:Filamin|1903|1998|0						Disorder:0.35;Domain:Filamin
48	A0A0B4KEZ9	Topoisomerase I-interacting protein, isoform B	Topors	drkpvKLELQlpddd	801	805	0.625	0.99	-1	1.0	0.0	0.163092013942	0.3304
49	A0A0B4KF38	Bruchpilot, isoform M	brp	qldefRLEIQrrdqe	289	293	0.341	0.203	-1	1.0	0.0	0.52500762752	0.29504	Cast|PF10174|272|614|0;Cast|PF10174|114|288|-1						coiled-coil region|292|326|0						Disorder:0.34;Domain:Cast
50	A0A0B4KF62	KCNQ potassium channel, isoform G	KCNQ	asrvvKVERQvadie	510	514	0.097	0.066	-1	0.00655678743403	0.12904	0.397577592669	0.214	KCNQ_channel|PF03520|394|535|0						coiled-coil region|508|528|0						Disorder:0.1;Domain:KCNQ_channel
51	A0A0B4KFF9	Jitterbug, isoform N	jbug	dgspfRVDIQqhtqh	2111	2115	0.346	0.086	-1	1.0	0.0	0.99251877038	0.03344	Filamin|PF00630|2021|2111|0						repeat:Filamin|2019|2114|0						Disorder:0.35;Domain:Filamin
52	A0A0B4KFH5	Uncharacterized protein, isoform B	CG30010	qwngeRLELQnewvn	146	150	0.374	0.14	-1	0.232404662884	0.27768	0.439970303633	0.25208	DUF4505|PF14956|1|154|0												Disorder:0.37;Domain:DUF4505
53	A0A0B4KFJ4	KCNQ potassium channel, isoform K	KCNQ	asrvvKVERQvadie	513	517	0.097	0.066	-1	0.0062092031867	0.11416	0.397753803004	0.21432	KCNQ_channel|PF03520|397|538|0						coiled-coil region|511|531|0						Disorder:0.1;Domain:KCNQ_channel
54	A0A0B4KFQ8	Stranded at second, isoform C	sas	dnpsyKVEIQqetmn	1338	1342	0.542	0.124	-1	1.0	0.0	0.721595166992	0.18728
55	A0A0B4KFR5	Kinesin heavy chain 73, isoform E	Khc-73	qtaiaRLERQheedk	591	595	0.503	0.326	-1	0.288149025249	0.30152	0.50253258173	0.2932							coiled-coil region|589|621|0
56	A0A0B4KG24	Kinesin heavy chain 73, isoform D	Khc-73	qtaiaRLERQheedk	562	566	0.503	0.326	-1	0.274929907728	0.31824	0.525343640588	0.30528							coiled-coil region|560|592|0
57	A0A0B4KG75	Rab3 interacting molecule, isoform AA	Rim	ltrtaRLDVQqrnsl	547	551	0.543	0.695	-1	1.0	0.0	0.318017414761	0.01384
58	A0A0B4KGB3	Cheerio, isoform K	cher	agdahKLEVQqfpqg	528	532	0.537	0.175	-1	0.331600143447	0.34256	0.466513539144	0.28296	Filamin|PF00630|523|611|0						repeat:Filamin|521|614|0						Domain:Filamin
59	A0A0B4KGJ1	Septin 2, isoform B	2002-09-01	adtisKVELQrfkak	133	137	0.07	0.059	-1	0.432736228247	0.37552	0.531324815314	0.34264	Septin|PF00735|1|254|0												Disorder:0.07;Domain:Septin
60	A0A0B4KGM0	CG8312, isoform C	Dmel\CG8312	tynakKFEKQeqkrl	145	149	0.504	0.412	-1	1.0	0.0	0.796045695732	0.1824
61	A0A0B4KGP7	Stranded at second, isoform D	sas	dnpsyKVEIQqetmn	1683	1687	0.542	0.124	-1	1.0	0.0	0.616727841392	0.20408
62	A0A0B4KGR6	Myosin heavy chain-like, isoform I	Mhcl	qatraRLEVQvnrhk	944	948	0.398	0.403	-1	1.0	0.0	0.142038798752	0.2876							coiled-coil region|921|976|0						Disorder:0.4
63	A0A0B4KGT8	Cheerio, isoform M	cher	agdahKLEVQqfpqg	2119	2123	0.537	0.175	-1	0.653491086479	0.22208	0.622748431359	0.22488	Filamin|PF00630|2114|2202|0						repeat:Filamin|2112|2205|0						Domain:Filamin
64	A0A0B4KGV7	Uncharacterized protein, isoform B	Dmel\CG13601	temnfRLERQdaqir	133	137	0.363	0.114	-1	1.0	0.0	0.426612962523	0.26008	OPA3|PF07047|6|135|0						coiled-coil region|134|154|0						Disorder:0.36;Domain:OPA3
65	A0A0B4KHE4	Mgat2, isoform C	Mgat2	rvrtaKIDRQsivnd	352	356	0.208	0.039	-1	0.999814846922	0.00408	0.999982890641	0.00144	MGAT2|PF05060|129|357|0;MGAT2|PF05060|348|501|0												Disorder:0.21;Domain:MGAT2
66	A0A0B4KHF3	Puffyeye, isoform G	puf	epeekKIEKQsrege	2469	2473	0.729	0.3	-1	1.0	0.0	0.73189821413	0.0
67	A0A0B4KHN1	Cheerio, isoform N	cher	agdahKLEVQqfpqg	2094	2098	0.537	0.175	-1	0.653188771668	0.22848	0.622359732613	0.2252	Filamin|PF00630|2089|2177|0						repeat:Filamin|2087|2180|0						Domain:Filamin
68	A0A0B4KHZ3	Tusp, isoform G	Tusp	lqllcRLEIQasvgs	378	382	0.027	0.057	-1	0.883368277254	0.18576	0.497764644761	0.31488	SOCS box|A0A0B4KHZ3|360|410|0												Disorder:0.03;Domain:SOCS box
69	A0A0B4KI06	Puffyeye, isoform H	puf	epeekKIEKQsrege	2469	2473	0.729	0.3	-1	1.0	0.0	0.73189821413	0.0
70	A0A0B4KI44	Tusp, isoform F	Tusp	lqllcRLEIQasvgs	378	382	0.027	0.057	-1	0.88365305092	0.18528	0.501839829681	0.31368	SOCS box|A0A0B4KI44|360|410|0												Disorder:0.03;Domain:SOCS box
71	A0A0B4LEG2	POU domain protein	pdm3	hdrleRLERQerher	892	896	0.803	0.878	-1	1.0	0.0	0.595899332562	0.34472
72	A0A0B4LET0	CG7737, isoform B	CG7737	nrndgRVELQmsnge	283	287	0.27	0.026	-1	1.0	0.0	0.79073959086	0.22672	Amino_oxidase|PF01593|53|527|0												Disorder:0.27;Domain:Amino_oxidase
73	A0A0B4LF10	Dilatory, isoform E	dila	taireRFERQleeeq	827	831	0.481	0.17	-1	1.0	0.0	0.0996531605289	0.21208							coiled-coil region|825|911|0
74	A0A0B4LF41	Uncharacterized protein, isoform B	CG12344	ltvyfRFERQighhl	241	245	0.027	0.038	-1	1.0	0.0	0.257708664458	0.24528	Neur_chan_LBD|PF02931|38|246|0												Disorder:0.03;Domain:Neur_chan_LBD
75	A0A0B4LF45	Cyp12d1-p, isoform B	Cyp12d1-p	frltfKLDIQpsmwk	247	251	0.07	0.24	-1	0.465613552914	0.27728	0.186427604148	0.23488	p450|PF00067|47|513|0												Disorder:0.07;Domain:p450
76	A0A0B4LFJ4	CG8370, isoform B	CG8370	lqqpqKLEFQlrqqe	1454	1458	0.288	0.34	-1	1.0	0.0	0.973289714043	0.10536													Disorder:0.29
77	A0A0B4LFL2	Eukaryotic translation initiation factor 3 subunit C	eIF3c	saeqeKIEKQrqmpf	630	634	0.524	0.049	-1	0.851759973086	0.19072	0.561763818026	0.3056	eIF-3c_N|PF05470|24|671|0												Domain:eIF-3c_N
78	A0A0B4LFQ8	Kinesin-like protein	Klp54D	gvpvpKVDLQrlpel	551	555	0.423	0.195	-1	0.259268969246	0.27504	0.702359103799	0.22272
79	A0A0B4LFX0	Enabled, isoform G	ena	ivremRLEIQkvkne	643	647	0.102	0.412	-1	0.474138052891	0.33544	0.339237657708	0.28552	VASP_tetra|PF08776|628|664|0						coiled-coil region|639|659|0						Disorder:0.1;Domain:VASP_tetra
80	A0A0B4LFX4	Coracle, isoform F	cora	dmtveKIEIQqqtq	1592	1596	0.683	0.54	-1	1.0	0.0	0.575260376722	0.0288	4_1_CTD|PF05902|1490|1600|0												Domain:4_1_CTD
81	A0A0B4LG23	Coracle, isoform G	cora	dmtveKIEIQqqtq	1688	1692	0.683	0.54	-1	1.0	0.0	0.572395832763	0.0368	4_1_CTD|PF05902|1592|1696|0												Domain:4_1_CTD
82	A0A0B4LG26	Calpain-A, isoform D	CalpA	vegysRFDVQqgelg	147	151	0.169	0.062	-1	0.562330355797	0.33368	0.207685120445	0.12944	Peptidase_C2|PF00648|104|400|0												Disorder:0.17;Domain:Peptidase_C2
83	A0A0B4LGK5	Kinesin heavy chain 73, isoform F	Khc-73	qtaiaRLERQheedk	591	595	0.503	0.326	-1	0.27619413732	0.30456	0.503246706843	0.29176							coiled-coil region|589|621|0
84	A0A0B4LGZ2	Uncharacterized protein, isoform E	Dmel\CG42795	tgfnhKVDRQleetc	2887	2891	0.34	0.638	-1	1.0	0.0	0.266348593406	0.3976													Disorder:0.34
85	A0A0B4LH08	Uncharacterized protein, isoform G	Dmel\CG42795	tgfnhKVDRQleetc	2910	2914	0.34	0.638	-1	1.0	0.0	0.266164093108	0.39784													Disorder:0.34
86	A0A0B4LH53	N-ethylmaleimide-sensitive factor 2, isoform B	Nsf2	llrpgRLEVQmeisl	393	397	0.229	0.114	-1	0.474817403254	0.2592	0.379047522031	0.08152	AAA|PF00004|261|402|0;AAA|A0A0B4LH53|257|404|0												Disorder:0.23;Domain:AAA
87	A0A0B4LHR8	Uncharacterized protein, isoform G	Dmel\CG31064	telmtKLEVQkedma	651	655	0.39	0.212	-1	1.0	0.0	0.698756005422	0.22024							coiled-coil region|649|669|0						Disorder:0.39
88	A0A0B4LHW4	Diacylglycerol kinase	dgkd	tqtaiKIEIQdidat	1152	1156	0.315	0.889	-1	1.0	0.0	0.154487519456	0.15864													Disorder:0.31
89	A0A0B4LHZ4	Mesh, isoform E	mesh	vdesnKFEVQgrfeq	857	861	0.255	0.046	-1	1.0	0.0	0.561937957465	0.26768	VWD|PF00094|822|1000|0												Disorder:0.26;Domain:VWD
90	A0A0B4LIK5	Puffyeye, isoform I	puf	epeekKIEKQsrege	2469	2473	0.729	0.3	-1	1.0	0.0	0.73189821413	0.0
91	A0A0S0WIA2	Multidrug-Resistance like protein 1, isoform R	MRP	wpqegRVEFQnfqvr	1308	1312	0.362	0.094	-1	0.748560327397	0.21856	0.485306170544	0.29392	ABC transporter|A0A0S0WIA2|1309|1490|0												Disorder:0.36;Domain:ABC transporter
92	A0A0S0WIE7	Glutamate receptor IB, isoform D	GluRIB	nvssrRFELQayvdv	74	78	0.046	0.059	-1	0.203985291995	0.34936	0.966310508653	0.15672	ANF_receptor|PF01094|54|464|0												Disorder:0.05;Domain:ANF_receptor
93	A0A0S0WIJ8	Ets at 65A, isoform D	Ets65A	kryayKFDFQglaaa	395	399	0.133	0.426	-1	1.0	0.0	1.0	0.0	Ets|PF00178|318|397|0												Disorder:0.13;Domain:Ets
94	A0A0S0WNC2	Ets at 65A, isoform E	Ets65A	kryayKFDFQglaaa	395	399	0.133	0.426	-1	1.0	0.0	1.0	0.0	Ets|PF00178|318|397|0												Disorder:0.13;Domain:Ets
95	A0A0U1RFE7	Ets at 65A, isoform C	Ets65A	kryayKFDFQglaaa	395	399	0.133	0.425	-1	1.0	0.0	0.336075072698	0.21144	Ets|PF00178|318|397|0												Disorder:0.13;Domain:Ets
96	A0A126GUN4	Kinesin-like protein	Klp54D	gvpvpKVDLQrlpel	551	555	0.423	0.154	-1	1.0	0.0	0.330467519593	0.23112
97	A0A126GUN8	Kinesin-like protein	Klp54D	gvpvpKVDLQrlpel	584	588	0.423	0.154	-1	1.0	0.0	0.429218496807	0.23288
98	A0A126GV30	APC-like, isoform C	Apc	adikpKLEKQeeqes	946	950	0.703	0.272	-1	0.373369615305	0.2212	1.0	0.0
99	A0A1F4	Protein eyes shut	eys	srcvcRFDRQgplce	1045	1049	0.03	0.133	-1	1.0	0.0	0.442097944991	0.00464	EGF-like 8|A0A1F4|1018|1054|0		Other|||disulfide bond|A0A1F4|1027|1042|-3;Other|||disulfide bond|A0A1F4|1044|1053|0					topological domain:Extracellular|144|2176|0					Disorder:0.03;Localisation:Secreted;Topology:Extracellular;Domain:EGF-like 8
100	A0A1F4	Protein eyes shut	eys	lldrsRLELQldgev	2062	2066	0.12	0.159	-1	1.0	0.0	0.181809198373	0.11512	Laminin_G_2|PF02210|1995|2147|0;Laminin G-like 4|A0A1F4|1952|2166|0							topological domain:Extracellular|144|2176|0					Disorder:0.12;Localisation:Secreted;Topology:Extracellular;Domain:Laminin_G_2,Laminin G-like 4
101	A0A1W5PXG3	Lilliputian, isoform I	lilli	rrereKIERQqgiqi	26	30	0.561	0.256	-1	1.0	0.0	0.236299855707	0.22888							coiled-coil region|13|33|0
102	A1Z6D6	Ionotropic receptor 41a	Ir41a	ifwndKFEFQllhks	31	35	0.006	0.027	-1	1.0	0.0	0.966105767866	0.06864													Disorder:0.01
103	A1Z6I3	Uncharacterized protein	CG43366	vfaneRIEVQstmet	1196	1200	0.502	0.942	-1	1.0	0.0	0.163424786321	0.3076													Localisation:Secreted
104	A1Z6K9	Uncharacterized protein	CG17994	fweneRLERQllrve	263	267	0.1	0.074	-1	1.0	0.0	0.612429732855	0.19688													Disorder:0.1
105	A1Z6Q1	Klaroid, isoform B	koi	laiklKLELQssggw	418	422	0.153	0.095	-1	1.0	0.0	0.300226977314	0.22608													Disorder:0.15
106	A1Z734	Leucine-rich repeat, isoform B	LRR	kyiirKIDIQppere	156	160	0.233	0.116	-1	0.523023695283	0.2168	0.586992429053	0.3288													Disorder:0.23
107	A1Z734	Leucine-rich repeat, isoform B	LRR	errpiKLERQspllk	1114	1118	0.517	0.716	-1	0.0120289231953	0.3356	0.843152200133	0.23808
108	A1Z7C1	Mlh1, isoform A	Mlh1	ldmrkRVERQcsvql	436	440	0.197	0.075	-1	0.948089574927	0.13776	0.52559510161	0.34656	Mlh1_C|PF16413|426|664|0												Disorder:0.2;Domain:Mlh1_C
109	A1Z7V1	Bruchpilot, isoform D	brp	qldefRLEIQrrdqe	289	293	0.341	0.203	-1	1.0	0.0	0.539480026994	0.20776	Cast|PF10174|272|568|0;Cast|PF10174|114|285|-4						coiled-coil region|292|326|0						Disorder:0.34;Domain:Cast
110	A1Z7Z9	Centrosomal protein of 131 kDa	cep131	taireRFERQleeeq	847	851	0.481	0.17	-1	1.0	0.0	0.152912678644	0.15416							coiled-coil region|732|1131|0;compositionally biased region:Glu-rich|812|1019|0
111	A1Z856	KCNQ potassium channel, isoform F	KCNQ	asrvvKVERQvadie	698	702	0.097	0.065	-1	1.0	0.0	0.285317924435	0.22312	KCNQ_channel|PF03520|595|723|0						coiled-coil region|696|716|0						Disorder:0.1;Domain:KCNQ_channel
112	A1Z8Q9	FI01543p	reb	ypergRLERQclsav	192	196	0.19	0.171	-1	1.0	0.0	0.127298750936	0.23656	MH2|PF03166|52|222|0;MH2|A1Z8Q9|54|252|0												Disorder:0.19;Domain:MH2
113	A1Z8U0	Pre-mRNA processing factor 8	Prp8	deewiKVEVQlkdli	2038	2042	0.061	0.117	-1	0.736495160183	0.30872	0.796802383107	0.1088	PRP8_domainIV|PF12134|1820|2049|0												Disorder:0.06;Domain:PRP8_domainIV
114	A1Z8W1	Uncharacterized protein, isoform A	CG13164	lemqsKLEVQlrkev	542	546	0.284	0.163	-1	1.0	0.0	0.577705848805	0.25928													Disorder:0.28
115	A1Z8W2	Uncharacterized protein, isoform C	CG13164	lemqsKLEVQlrkev	542	546	0.284	0.163	-1	1.0	0.0	0.454205784129	0.24256													Disorder:0.28
116	A1Z8W3	FI05245p	SIP2-RE	lemqsKLEVQlrkev	542	546	0.284	0.19	-1	1.0	0.0	0.613737829576	0.23392													Disorder:0.28
117	A1Z9D3	Centrosomin, isoform E	cnn	vigqlRLELQqarte	483	487	0.159	0.067	-1	1.0	0.0	0.286236608068	0.31896													Disorder:0.16
118	A1Z9D4	Centrosomin, isoform D	cnn	vigqlRLELQqarte	443	447	0.159	0.067	-1	1.0	0.0	0.290316652539	0.3156													Disorder:0.16
119	A1Z9J3	Short stop, isoform H	shot	ainsgKLDIQsisvr	3764	3768	0.168	0.098	-1	1.0	0.0	0.829807142564	0.2228													Disorder:0.17
120	A1Z9N6	Acid labile subunit	conv	rnrlkKIEFQmftqm	332	336	0.063	0.061	-1	0.930676278578	0.15424	0.719085729154	0.26072													Disorder:0.06
121	A1Z9S5	RE12383p	Su(var)2-HP2	pndkqRVELQarvqm	1308	1312	0.255	0.111	-1	1.0	0.0	0.156327569094	0.05616													Disorder:0.25
122	A1Z9S6	Su(Var)2-HP2, isoform A	Su(var)2-HP2	pndkqRVELQarvqm	2932	2936	0.255	0.111	-1	1.0	0.0	0.156761964717	0.0568													Disorder:0.25
123	A1ZA18	Kinesin heavy chain 73, isoform A	Khc-73	qtaiaRLERQheedk	591	595	0.503	0.326	-1	0.276654385776	0.30872	0.504202076116	0.29336							coiled-coil region|589|621|0
124	A1ZA22	eIF2B-gamma	eIF2Bgamma	vleqeKLEIQsalen	61	65	0.071	0.031	-1	0.700935180766	0.21536	0.339469872408	0.23464	NTP_transferase|PF00483|5|143|0												Disorder:0.07;Domain:NTP_transferase
125	A1ZAE2	CG8060	CG8060	rehviRIELQrvpni	500	504	0.239	0.141	-1	0.503203514172	0.15264	0.345228417717	0.13704													Disorder:0.24
126	A1ZAG6	Chemosensory protein B 53b	CheB53b	iqptdRVELQgsvqy	84	88	0.207	0.047	-1	1.0	0.0	0.545083184968	0.23896													Disorder:0.21;Localisation:Secreted
127	A1ZAQ4	Uncharacterized protein, isoform A	CG15611	assngKLEKQislld	83	87	0.506	0.223	-1	1.0	0.0	0.000885679900921	0.09128
128	A1ZAV1	Uncharacterized protein	Cc2d2a	ylderRLELQqllpq	988	992	0.289	0.071	-1	1.0	0.0	0.816196784128	0.19272													Disorder:0.29
129	A1ZAV4	Kinesin-like protein	Klp54D	gvpvpKVDLQrlpel	551	555	0.423	0.154	-1	1.0	0.0	0.33104172683	0.2312
130	A1ZAX1	Eukaryotic translation initiation factor 3 subunit C	eIF3c	saeqeKIEKQrqmpf	630	634	0.524	0.049	-1	0.851759973086	0.19072	0.561763818026	0.3056	eIF-3c_N|PF05470|24|671|0;PCI|A1ZAX1|639|815|5												Domain:eIF-3c_N
131	A1ZAX2	Uncharacterized protein	CG30108	aikekKIDLQeidpi	56	60	0.228	0.251	-1	0.579568095699	0.2016	0.173618001099	0.27128	UPF0203|PF05254|1|74|0												Disorder:0.23;Domain:UPF0203
132	A1ZB29	CG5757, isoform A	CG5757	keryeKVEFQgrvae	153	157	0.271	0.078	-1	0.261408265504	0.22312	0.169143962669	0.27424	Thymidylate_kin|PF02223|12|191|0												Disorder:0.27;Domain:Thymidylate_kin
133	A1ZBL2	CG7744	CG7744-RA	kvyreRLEKQfrlcs	159	163	0.132	0.139	-1	1.0	0.0	0.678210878456	0.3256	Ima1_N|PF09779|41|174|0												Disorder:0.13;Domain:Ima1_N
134	A1ZBR2	18 wheeler	18w	aeaagRLDLQcsqel	66	70	0.154	0.068	-1	1.0	0.0	0.340923680214	0.24392													Disorder:0.15
135	A1ZBT8	FI08001p	CG13870	kenlpRVEKQfklag	40	44	0.377	0.285	-1	1.0	0.0	0.957045470334	0.17816													Disorder:0.38
136	A4UZI0	Kinesin heavy chain 73, isoform C	Khc-73	qtaiaRLERQheedk	591	595	0.503	0.326	-1	0.286295262836	0.30264	0.517263853695	0.30392							coiled-coil region|589|621|0
137	A4V310	Cheerio, isoform H	cher	agdahKLEVQqfpqg	547	551	0.537	0.175	-1	1.0	0.0	0.472905443106	0.29864	Filamin|PF00630|542|630|0						repeat:Filamin|540|633|0						Domain:Filamin
138	A8DY79	Bruchpilot, isoform G	brp	qldefRLEIQrrdqe	335	339	0.341	0.203	-1	1.0	0.0	0.581640931658	0.18912	Cast|PF10174|318|614|0;Cast|PF10174|160|335|0						coiled-coil region|338|372|0						Disorder:0.34;Domain:Cast
139	A8DYB0	Midasin	CG13185	anfrkKLDLQtlfdi	1396	1400	0.074	0.118	-1	0.657521726413	0.20296	0.911861160677	0.12216													Disorder:0.07
140	A8DYB0	Midasin	CG13185	vqrwtRLELQhwrnc	3822	3826	0.036	0.028	-1	0.0334173630636	0.27064	0.095268287062	0.22208													Disorder:0.04
141	A8DYH1	Muscle wasted, isoform C	mute	prkrkRVDRQsldsq	26	30	0.717	0.407	-1	1.0	0.0	0.828646994842	0.24272
142	A8DYJ3	Calpain-A, isoform C	CalpA	vegysRFDVQqgelg	132	136	0.169	0.061	-1	0.555190185295	0.35064	0.209194086348	0.1288	Peptidase_C2|PF00648|89|385|0												Disorder:0.17;Domain:Peptidase_C2
143	A8DYJ6	Uncharacterized protein, isoform B	side-VIII	geyrcRVDFQksptr	149	153	0.443	0.31	-1	1.0	0.0	0.265753520236	0.00952	V-set|PF07686|57|167|0												Domain:V-set
144	A8DYJ7	Uncharacterized protein, isoform E	side-VIII	geyrcRVDFQksptr	142	146	0.443	0.315	-1	1.0	0.0	0.129101960504	0.19688	V-set|PF07686|50|160|0;Ig-like|A8DYJ7|24|158|0												Domain:V-set,Ig-like
145	A8DYP0	Obscurin	Unc-89	dgdhyKLEVQsldlv	1872	1876	0.256	0.324	-1	0.824780306463	0.19048	0.425673081209	0.30264	I-set|PF07679|1824|1905|0;Ig-like C2-type 7|A8DYP0|1815|1906|0												Disorder:0.26;Domain:Ig-like C2-type 7,I-set
146	A8DZ02	Kuzbanian, isoform F	kuz	ehrniRFEVQrikid	479	483	0.342	0.178	-1	1.0	0.0	0.570980719248	0.00048	Reprolysin_2|PF13574|446|660|0;Peptidase M12B|A8DZ02|430|658|0												Disorder:0.34;Localisation:Secreted;Domain:Peptidase M12B,Reprolysin_2
147	A8DZ03	Kuzbanian, isoform G	kuz	ehrniRFEVQrikid	479	483	0.342	0.178	-1	1.0	0.0	0.179216041428	0.0044	Reprolysin_2|PF13574|446|660|0;Peptidase M12B|A8DZ03|430|658|0												Disorder:0.34;Localisation:Secreted;Domain:Peptidase M12B,Reprolysin_2
148	A8JNJ9	Encore, isoform E	enc	tknydRIEVQkyknq	971	975	0.357	0.463	-1	1.0	0.0	0.317719891975	0.01584													Disorder:0.36
149	A8JQ65	Diacylglycerol kinase eta	CG34384	tqtaiKIEIQdidat	1153	1157	0.315	0.897	-1	1.0	0.0	0.231536215423	0.15408													Disorder:0.31
150	A8JQT5	Chondrocyte-derived ezrin-like domain containing protein, isoform G	Cdep	sssseKLDFQlpsgn	938	942	0.431	0.613	-1	1.0	0.0	0.53797950171	0.28872
151	A8JQV7	Polychaetoid, isoform G	pyd	pdlppRIDRQskpgd	851	855	0.73	0.482	-1	0.0392523145382	0.19376	0.0103256853119	0.2308
152	A8JQW3	Pinin, isoform B	Pnn	aeidrKVEKQelqer	166	170	0.394	0.078	-1	0.27682641063	0.30344	0.651644013281	0.27856	Pinin_SDK_memA|PF04696|126|251|0						coiled-coil region|153|173|0						Disorder:0.39;Domain:Pinin_SDK_memA
153	B7TB45	Neurotrophin 1	NT1	lsadeRLDLQrnsae	364	368	0.604	0.63	-1	1.0	0.0	0.984828050125	0.10304							propeptide|30|498|0						Localisation:Secreted
154	B7YZM1	Uncharacterized protein, isoform D	side-VIII	geyrcRVDFQksptr	142	146	0.443	0.315	-1	1.0	0.0	0.265753520236	0.00952	V-set|PF07686|50|160|0;Ig-like|B7YZM1|24|158|0												Domain:V-set,Ig-like
155	B7YZR3	KCNQ potassium channel, isoform D	KCNQ	asrvvKVERQvadie	479	483	0.097	0.066	-1	0.0215189710191	0.18528	0.353972084303	0.14888	KCNQ_channel|PF03520|363|504|0						coiled-coil region|477|497|0						Disorder:0.1;Domain:KCNQ_channel
156	B7YZR4	KCNQ potassium channel, isoform C	KCNQ	asrvvKVERQvadie	513	517	0.097	0.066	-1	0.0287142198525	0.14304	0.044656704158	0.15592	KCNQ_channel|PF03520|397|538|0						coiled-coil region|511|531|0						Disorder:0.1;Domain:KCNQ_channel
157	B7YZS1	Dilatory, isoform D	dila	taireRFERQleeeq	868	872	0.481	0.17	-1	1.0	0.0	0.154032282102	0.15864							coiled-coil region|866|952|0
158	B7YZU0	Pou domain motif 3, isoform C	pdm3	hdrleRLERQerher	892	896	0.803	0.878	-1	1.0	0.0	0.616666938364	0.32912
159	B7YZW3	Uncharacterized protein, isoform E	CT15043	nkllrKLEKQresnp	806	810	0.903	0.988	-1	1.0	0.0	1.0	0.0
160	B7Z010	Cappuccino, isoform E	capu	vskakKVELQnlssr	271	275	0.336	0.737	-1	0.994868928943	0.0048	0.14922285163	0.2052													Disorder:0.34
161	B7Z011	Cappuccino, isoform F	capu	vskakKVELQnlssr	352	356	0.336	0.737	-1	0.987145841497	0.00808	0.0101003199657	0.19048													Disorder:0.34
162	B7Z013	Cappuccino, isoform I	capu	vskakKVELQnlssr	289	293	0.336	0.737	-1	1.0	0.0	0.102561429485	0.16104													Disorder:0.34
163	B7Z030	Thrombospondin, isoform G	Tsp	dylktKVELQd	646	650	0.538	0.03	-1	0.983547081429	0.02872	0.832259967246	0.17336
164	B7Z0L2	Cheerio, isoform F	cher	agdahKLEVQqfpqg	609	613	0.537	0.175	-1	1.0	0.0	0.475917183619	0.29656	Filamin|PF00630|604|692|0						repeat:Filamin|602|695|0						Domain:Filamin
165	B7Z0T1	Uncharacterized protein, isoform M	Dmel\CG43427	lqeerRLEKQlyika	967	971	0.332	0.926	-1	1.0	0.0	0.455832255685	0.01312													Disorder:0.33
166	B7Z0T2	Uncharacterized protein, isoform H	Dmel\CG43427	lqeerRLEKQlyika	967	971	0.332	0.926	-1	1.0	0.0	0.455832255685	0.01312													Disorder:0.33
167	B7Z0U1	Polychaetoid, isoform I	pyd	pdlppRIDRQskpgd	944	948	0.73	0.53	-1	1.0	0.0	0.0266448858595	0.20608
168	B7Z0Y0	Homeobox protein cut-like	ct	irleaRLDKQqinea	513	517	0.216	0.756	-1	1.0	0.0	0.460845524636	0.16008							coiled-coil region|465|520|0						Disorder:0.22
169	B9ZW35	Pyramus	pyr	rrrrrRLERQqhklq	350	354	0.527	0.477	-1	1.0	0.0	0.622451859863	0.22384							coiled-coil region|348|368|0
170	C5WLT4	IP03318p	mGluR	agsevKFDRQgdgla	503	507	0.182	0.09	-1	1.0	0.0	0.706640207369	0.23376	ANF_receptor|PF01094|72|523|0												Disorder:0.18;Domain:ANF_receptor
171	C7LA93	Dorsal, isoform F	dl	dldtpKIDVQreips	376	380	0.498	0.519	-1	1.0	0.0	0.997086694504	0.0264
172	D0IQF4	MIP13644p	CG14304-RB	meekmRLEKQrkaaq	772	776	0.593	0.128	-1	1.0	0.0	0.171105713797	0.21648							coiled-coil region|763|784|0						Localisation:Secreted
173	D0Z756	MIP14966p	CG14762-RA	lstlkKLEIQenkir	230	234	0.102	0.066	-1	1.0	0.0	0.176205973651	0.25576	LRR_8|PF13855|202|262|0												Disorder:0.1;Domain:LRR_8
174	D0Z760	MIP14548p	Psc	rvlplKLEKQerenq	485	489	0.526	0.06	-1	1.0	0.0	0.968164310893	0.166							coiled-coil region|486|506|0
175	D2NUG1	Kinesin-like protein	Klp54D	gvpvpKVDLQrlpel	551	555	0.423	0.147	-1	1.0	0.0	0.749810138514	0.13368
176	D3DMF9	Inactivation no afterpotential D, isoform B	inaD	mkdlrRIEVQrdask	261	265	0.4	0.27	-1	0.996940625971	0.00312	0.997900826603	0.06128	PDZ|PF00595|261|341|0												Domain:PDZ
177	D3PK93	Gustatory receptor	Gr97a	gellqRFDLQhadar	358	362	0.121	0.008	-1	1.0	0.0	0.814949460026	0.2288	7tm_7|PF08395|36|420|0												Disorder:0.12;Domain:7tm_7
178	D5AEK4	MIP20649p	Mp	mRFDLQsknll	2	6	0.762	0.422	-1	1.0	0.0	0.988098542445	0.05408	Endostatin|PF06482|6|190|0												Domain:Endostatin
179	E1JGS7	Jitterbug, isoform I	jbug	dgspfRVDIQqhtqh	908	912	0.346	0.086	-1	0.813832312917	0.20152	0.988534060982	0.07896	Filamin|PF00630|818|908|0						repeat:Filamin|816|911|0						Disorder:0.35;Domain:Filamin
180	E1JGT6	Uncharacterized protein, isoform A	CG42560	ttkiiKVDKQiqsle	70	74	0.334	0.413	-1	1.0	0.0	0.295975125863	0.1808													Disorder:0.33
181	E1JGZ7	Leucine-rich repeat, isoform G	LRR	kyiirKIDIQppere	133	137	0.233	0.116	-1	0.488481444665	0.20648	0.608142237657	0.23432													Disorder:0.23
182	E1JGZ7	Leucine-rich repeat, isoform G	LRR	errpiKLERQspllk	1091	1095	0.517	0.716	-1	0.0466429086511	0.30248	0.928370416699	0.20352
183	E1JGZ8	Leucine-rich repeat, isoform C	LRR	kyiirKIDIQppere	133	137	0.233	0.116	-1	0.523209313182	0.21736	0.678905652803	0.30016													Disorder:0.23
184	E1JGZ8	Leucine-rich repeat, isoform C	LRR	errpiKLERQspllk	1091	1095	0.517	0.716	-1	0.0120978578692	0.33528	0.976342831098	0.1672
185	E1JHE4	Fatty acid (Long chain) transport protein, isoform F	Fatp	tfklrKVDLQkegyd	702	706	0.218	0.063	-1	0.235834616677	0.3092	0.119312934634	0.20584													Disorder:0.22
186	E1JI49	Multiplexin, isoform H	Mp	vapsmRFDLQsknll	586	590	0.431	0.285	-1	1.0	0.0	0.975132545191	0.11968	Endostatin|PF06482|521|774|0												Domain:Endostatin
187	E1JI50	Multiplexin, isoform F	Mp	vapsmRFDLQsknll	551	555	0.434	0.345	-1	0.940280614383	0.0492	0.980754073654	0.10376	Endostatin|PF06482|486|748|0												Domain:Endostatin
188	E1JI52	Multiplexin, isoform J	Mp	vapsmRFDLQsknll	352	356	0.431	0.285	-1	0.951684529311	0.10944	0.993379565992	0.07568	Endostatin|PF06482|287|540|0												Domain:Endostatin
189	E1JI94	Uncharacterized protein	Dmel\CG42526	vddstRIDIQlkvln	224	228	0.092	0.279	-1	1.0	0.0	0.764644966907	0.27232													Disorder:0.09
190	E1JID9	Multiplexin, isoform G	Mp	vapsmRFDLQsknll	791	795	0.397	0.244	-1	0.942597531649	0.15704	0.974510677064	0.01008	Endostatin|PF06482|726|984|0												Disorder:0.4;Domain:Endostatin
191	E1JIE0	Multiplexin, isoform M	Mp	vapsmRFDLQsknll	781	785	0.434	0.345	-1	0.990184449826	0.07552	0.960981035151	0.0152	Endostatin|PF06482|716|978|0												Domain:Endostatin
192	E1JIE1	Multiplexin, isoform B	Mp	vapsmRFDLQsknll	781	785	0.431	0.285	-1	0.995571947412	0.04488	0.983891619388	0.0012	Endostatin|PF06482|716|969|0												Domain:Endostatin
193	E1JIE2	Multiplexin, isoform L	Mp	vapsmRFDLQsknll	744	748	0.431	0.285	-1	0.996261093044	0.0124	0.983719490885	0.00088	Endostatin|PF06482|679|932|0												Domain:Endostatin
194	E1JIE3	Multiplexin, isoform O	Mp	vapsmRFDLQsknll	781	785	0.397	0.244	-1	0.991204403813	0.06712	0.974428318989	0.01032	Endostatin|PF06482|716|974|0												Disorder:0.4;Domain:Endostatin
195	E1JIZ7	Uncharacterized protein	Dmel\CG42487	svkldRVDVQvetqk	218	222	0.387	0.584	-1	1.0	0.0	0.701568118537	0.24224													Disorder:0.39
196	E1JJC0	Terribly reduced optic lobes, isoform AH	trol	deahvRVEVQerrgd	3200	3204	0.597	0.337	-1	1.0	0.0	0.639680572878	0.23024	I-set|PF07679|3118|3203|0												Domain:I-set
197	E1JJD1	Mnt, isoform G	Mnt	klakqKIELQkrlkq	317	321	0.253	0.457	-1	1.0	0.0	0.0557254791783	0.00576							coiled-coil region|310|330|0						Disorder:0.25
198	E1JJE4	Protein tyrosine phosphatase 4E, isoform G	Ptp4E	pgrqyRFEVQassng	781	785	0.469	0.406	-1	0.81014473887	0.158	0.944489835211	0.15296	fn3|PF00041|708|796|0;Fibronectin type-III|E1JJE4|708|806|0												Domain:fn3,Fibronectin type-III
199	E1JJE8	Mnt, isoform F	Mnt	klakqKIELQkrlkq	526	530	0.253	0.458	-1	1.0	0.0	0.0705726717271	0.0352							coiled-coil region|519|539|0						Disorder:0.25
200	E1JJN5	Uncharacterized protein, isoform D	Dmel\CG43658	sprssKLDKQnsldq	1396	1400	0.648	0.439	-1	1.0	0.0	0.149961538181	0.00368
201	E1JJR9	Uncharacterized protein, isoform B	Dmel\CG17065	paqclKIEKQkgtld	391	395	0.117	0.033	-1	0.981040480325	0.08424	0.942264703806	0.22488	Amidohydro_1|PF01979|76|426|0												Disorder:0.12;Domain:Amidohydro_1
202	E2QCR4	Bicaudal C, isoform B	BicC	hterfKVDRQkleql	91	95	0.34	0.164	-1	0.0323070816633	0.29528	0.0555411569189	0.26352													Disorder:0.34
203	E2QD61	Diacylglycerol kinase	DGKd	tqtaiKIEIQdidat	991	995	0.315	0.897	-1	1.0	0.0	0.401308020553	0.17864													Disorder:0.31
204	L0MLQ9	eIF4E-Transporter, isoform H	4E-T	pqcstRLELQtlgfw	33	37	0.207	0.291	-1	1.0	0.0	0.173761698862	0.26952	EIF4E-T|PF10477|10|729|0												Disorder:0.21;Domain:EIF4E-T
205	L0MLQ9	eIF4E-Transporter, isoform H	4E-T	vflqkRLEIQhliqr	617	621	0.181	0.72	-1	1.0	0.0	0.242856102518	0.27408	EIF4E-T|PF10477|10|729|0												Disorder:0.18;Domain:EIF4E-T
206	L0MPZ9	Metabotropic glutamate receptor, isoform B	mGluR	agsevKFDRQgdgla	503	507	0.162	0.061	-1	0.262060312641	0.28584	0.486448129462	0.29056	ANF_receptor|PF01094|72|523|0												Disorder:0.16;Domain:ANF_receptor
207	M9MRD1	Muscle-specific protein 300 kDa, isoform D	Msp300	wfgdaKIEFQelarm	3235	3239	0.278	0.212	-1	1.0	0.0	0.928069466398	0.04888								topological domain:Cytoplasmic|1|12295|0					Disorder:0.28
208	M9MRD4	Muscle-specific protein 300 kDa, isoform B	Msp300	wfgdaKIEFQelarm	3235	3239	0.278	0.212	-1	0.973397953838	0.00504	0.957485989157	0.07704													Disorder:0.28
209	M9MRD6	Muscle-specific protein 300 kDa, isoform I	Msp300	wfgdaKIEFQelarm	2876	2880	0.278	0.212	-1	1.0	0.0	0.930238348359	0.04896								topological domain:Cytoplasmic|1|11949|0					Disorder:0.28
210	M9MRF5	Muscle-specific protein 300 kDa, isoform H	Msp300	wfgdaKIEFQelarm	2876	2880	0.278	0.212	-1	1.0	0.0	0.930238348359	0.04896								topological domain:Cytoplasmic|1|11936|0					Disorder:0.28
211	M9MRX0	Limpet, isoform J	Lmpt	prmreRLDKQikeaa	63	67	0.495	0.084	-1	1.0	0.0	0.953472629466	0.07136							coiled-coil region|54|74|0
212	M9MSA6	Ether a go-go, isoform D	eag	mkvdvRLELQrmqqr	999	1003	0.143	0.617	-1	1.0	0.0	0.121619689801	0.24448							coiled-coil region|1002|1022|0						Disorder:0.14
213	M9MSL4	Centrosomal protein 135kDa, isoform B	Cep135	neirkKLEKQceklr	950	954	0.28	0.144	-1	0.961883023276	0.07472	0.385545638065	0.27344							coiled-coil region|927|968|0						Disorder:0.28
214	M9ND55	Multiplexin, isoform R	Mp	vapsmRFDLQsknll	807	811	0.397	0.245	-1	0.7319184553	0.24832	0.971241574629	0.01024	Endostatin|PF06482|742|1000|0												Disorder:0.4;Domain:Endostatin
215	M9NDL5	Terribly reduced optic lobes, isoform AF	trol	deahvRVEVQerrgd	3223	3227	0.597	0.337	-1	1.0	0.0	0.550115971744	0.23224	I-set|PF07679|3141|3226|0												Domain:I-set
216	M9NDM1	Terribly reduced optic lobes, isoform AP	trol	deahvRVEVQerrgd	2595	2599	0.597	0.337	-1	0.685522286714	0.22368	0.535160165706	0.25768	I-set|PF07679|2513|2598|0												Domain:I-set
217	M9NDN0	Mnt, isoform J	Mnt	klakqKIELQkrlkq	318	322	0.253	0.46	-1	1.0	0.0	0.105682568505	0.14576							coiled-coil region|311|331|0						Disorder:0.25
218	M9NDR2	Bicaudal D, isoform B	BicD	lnelkKLEKQlesme	329	333	0.426	0.338	-1	0.0808576542587	0.28272	0.0340242830069	0.04456	BicD|PF09730|79|742|0						coiled-coil region|320|368|0						Domain:BicD
219	M9NDS9	Chitinase 6, isoform C	Cht6	lqtenKLEVQtitkg	2339	2343	0.429	0.338	-1	1.0	0.0	0.999040423776	0.06864							coiled-coil region|2317|2340|0						Localisation:Secreted
220	M9NDX3	Topoisomerase 1, isoform D	Top1	rdqlkKLELQetdrd	905	909	0.453	0.128	-1	0.546252787106	0.19784	0.21897061766	0.15304	Topo_C_assoc|PF14370|900|970|0;TOPEUc|M9NDX3|581|942|0						coiled-coil region|889|916|0						Domain:TOPEUc,Topo_C_assoc
221	M9NE56	Terribly reduced optic lobes, isoform AK	trol	deahvRVEVQerrgd	2965	2969	0.597	0.337	-1	1.0	0.0	0.533908667626	0.24904	I-set|PF07679|2883|2968|0												Domain:I-set
222	M9NE61	Terribly reduced optic lobes, isoform AR	trol	deahvRVEVQerrgd	2939	2943	0.597	0.337	-1	1.0	0.0	0.637031097785	0.22944	I-set|PF07679|2857|2942|0												Domain:I-set
223	M9NE73	Calpain-B, isoform B	CalpB	vegysRFDVQqgelg	303	307	0.158	0.066	-1	1.0	0.0	0.194873946751	0.00584	Peptidase_C2|PF00648|260|556|0												Disorder:0.16;Domain:Peptidase_C2
224	M9NE89	Lamin, isoform B	Lam	srvaeKVELQnlndr	55	59	0.512	0.905	-1	0.468869968861	0.29008	0.470294596259	0.2428	Filament|PF00038|53|409|0						coiled-coil region|58|92|0						Domain:Filament
225	M9NEA5	Homeobox protein cut-like	ct	irleaRLDKQqinea	295	299	0.216	0.756	-1	1.0	0.0	0.490353137747	0.15456							coiled-coil region|247|302|0						Disorder:0.22
226	M9NEA7	Defective chorion 1, isoform E	2001-12-01	htnltRVEVQppvlg	1094	1098	0.463	0.596	-1	1.0	0.0	0.524644172995	0.27864													Localisation:Secreted
227	M9NES6	Terribly reduced optic lobes, isoform AU	trol	deahvRVEVQerrgd	3240	3244	0.597	0.337	-1	1.0	0.0	0.639394009552	0.23016	I-set|PF07679|3158|3243|0												Domain:I-set
228	M9NET2	Terribly reduced optic lobes, isoform AI	trol	deahvRVEVQerrgd	2547	2551	0.597	0.337	-1	0.724730891987	0.23152	0.560376119798	0.2432	I-set|PF07679|2465|2550|0												Domain:I-set
229	M9NEV0	Little imaginal discs, isoform C	lid	egsslRIELQqldll	1041	1045	0.13	0.08	-1	0.538194598825	0.25816	0.0543830186927	0.35264	PLU-1|PF08429|895|1230|0												Disorder:0.13;Domain:PLU-1
230	M9NEZ0	Lethal (2) giant discs 1, isoform B	l(2)gd1	yderfKVDIQrtnrq	720	724	0.375	0.055	-1	0.463102387514	0.29808	0.756773186654	0.20544	C2|PF00168|664|796|0												Disorder:0.38;Domain:C2
231	M9NF51	Rutabaga, isoform B	rut	nciasRLEIQdenek	225	229	0.212	0.025	-1	1.0	0.0	0.684088854473	0.32592	AC_N|PF16214|12|261|0												Disorder:0.21;Domain:AC_N
232	M9NFR6	Terribly reduced optic lobes, isoform AY	trol	deahvRVEVQerrgd	2622	2626	0.597	0.337	-1	1.0	0.0	0.51411946854	0.26008	I-set|PF07679|2540|2625|0												Domain:I-set
233	M9NFS1	Terribly reduced optic lobes, isoform AQ	trol	deahvRVEVQerrgd	3088	3092	0.597	0.337	-1	1.0	0.0	0.603328726032	0.2344	I-set|PF07679|3006|3091|0												Domain:I-set
234	M9NGK3	Terribly reduced optic lobes, isoform AL	trol	deahvRVEVQerrgd	2517	2521	0.597	0.337	-1	0.698069342013	0.2236	0.529123029808	0.2496	I-set|PF07679|2435|2520|0												Domain:I-set
235	M9NGL3	Terribly reduced optic lobes, isoform AM	trol	deahvRVEVQerrgd	2756	2760	0.597	0.337	-1	1.0	0.0	0.636672337984	0.2308	I-set|PF07679|2674|2759|0												Domain:I-set
236	M9NGP0	Mnt, isoform I	Mnt	klakqKIELQkrlkq	526	530	0.253	0.456	-1	1.0	0.0	0.0708827200776	0.03584							coiled-coil region|519|539|0						Disorder:0.25
237	M9NGY0	Chitinase 6, isoform K	Cht6	lqtenKLEVQtitkg	2339	2343	0.429	0.338	-1	1.0	0.0	0.799715152045	0.24096							coiled-coil region|2317|2340|0						Localisation:Secreted
238	M9PB20	Uncharacterized protein, isoform D	Dmel\CG17258	dlqriKLERQerlim	535	539	0.083	0.185	-1	1.0	0.0	0.0451229806617	0.00496							coiled-coil region|541|568|2						Disorder:0.08
239	M9PB25	Uncharacterized protein, isoform G	Dmel\CG43707	hdgceKLELQvarti	1724	1728	0.132	0.17	-1	1.0	0.0	0.349392848773	0.3364	PDZ|PF00595|1655|1730|0												Disorder:0.13;Domain:PDZ
240	M9PBM2	Encore, isoform G	enc	tknydRIEVQkyknq	832	836	0.357	0.463	-1	1.0	0.0	0.183482377776	0.01248													Disorder:0.36
241	M9PBQ8	Gdap1, isoform B	Gdap1	aalqhKLDIQlrrhe	189	193	0.271	0.069	-1	0.02104854759	0.3136	0.026804160738	0.18448	GST_C|PF00043|152|282|0;GST C-terminal|M9PBQ8|155|302|0												Disorder:0.27;Domain:GST_C,GST C-terminal
242	M9PBU9	Eyes shut, isoform E	eys	srcvcRFDRQgplce	1045	1049	0.03	0.133	-1	1.0	0.0	0.442097944991	0.00464	EGF-like|M9PBU9|1018|1054|0		Other|||disulfide bond|M9PBU9|1044|1053|0										Disorder:0.03;Domain:EGF-like
243	M9PBU9	Eyes shut, isoform E	eys	lldrsRLELQldgev	2062	2066	0.12	0.159	-1	1.0	0.0	0.181809198373	0.11512	Laminin_G_2|PF02210|1995|2147|0;LAM_G_DOMAIN|M9PBU9|1952|2166|0												Disorder:0.12;Domain:LAM_G_DOMAIN,Laminin_G_2
244	M9PBX3	Uncharacterized protein, isoform H	Dmel\CG31689	qvqvqKIEIQnmess	327	331	0.474	0.106	-1	0.994461522309	0.07864	0.994682382485	0.09112
245	M9PBX4	Uncharacterized protein, isoform I	Dmel\CG43707	hdgceKLELQvarti	1729	1733	0.132	0.172	-1	1.0	0.0	0.390350276925	0.32888	PDZ|PF00595|1660|1735|0												Disorder:0.13;Domain:PDZ
246	M9PBX6	Uncharacterized protein, isoform H	Dmel\CG43707	hdgceKLELQvarti	117	121	0.132	0.17	-1	0.328361754349	0.3196	0.233521568952	0.34656	PDZ|PF00595|48|123|0												Disorder:0.13;Domain:PDZ
247	M9PC26	Uncharacterized protein, isoform E	Dmel\CG43707	hdgceKLELQvarti	1769	1773	0.132	0.17	-1	1.0	0.0	0.518588837897	0.21552	PDZ|PF00595|1700|1775|0												Disorder:0.13;Domain:PDZ
248	M9PC84	Muscle-specific protein 300 kDa, isoform L	Msp300	wfgdaKIEFQelarm	3235	3239	0.278	0.212	-1	1.0	0.0	0.927677436696	0.05112								topological domain:Cytoplasmic|1|12258|0					Disorder:0.28
249	M9PCF6	Lilliputian, isoform H	lilli	rrereKIERQqgiqi	14	18	0.484	0.227	-1	1.0	0.0	0.19330030851	0.25192							coiled-coil region|1|21|0
250	M9PCI6	Echinoid, isoform C	ed	lssgyRLDFQpergi	98	102	0.211	0.145	-1	1.0	0.0	0.987787902011	0.0796	Ig-like|M9PCI6|37|142|0												Disorder:0.21;Domain:Ig-like
251	M9PCM8	Muscle-specific protein 300 kDa, isoform K	Msp300	wfgdaKIEFQelarm	2876	2880	0.278	0.212	-1	1.0	0.0	0.922948280686	0.04888								topological domain:Cytoplasmic|1|11867|0					Disorder:0.28
252	M9PCX3	CENP-meta, isoform E	cmet	nsdqiRLDLQetkeq	1812	1816	0.367	0.12	-1	1.0	0.0	0.669217311812	0.264							coiled-coil region|1805|1856|0						Disorder:0.37
253	M9PD19	Uncharacterized protein, isoform H	anon-EST:Liang-1.16	nkllrKLEKQresnp	521	525	0.903	0.988	-1	1.0	0.0	0.412659936557	0.14768
254	M9PD27	Eukaryotic release factor 1, isoform H	eRF1	gilryKVDFQslqad	417	421	0.177	0.206	-1	0.951887904333	0.08624	0.762061762566	0.24288	eRF1_3|PF03465|280|418|0												Disorder:0.18;Domain:eRF1_3
255	M9PD81	Wnk kinase, isoform L	Wnk	aqgqlKIDLQvagpg	2016	2020	0.548	0.735	-1	1.0	0.0	0.201743955431	0.20184
256	M9PD87	CENP-meta, isoform D	cmet	nsdqiRLDLQetkeq	1757	1761	0.367	0.12	-1	1.0	0.0	0.435880153773	0.33136							coiled-coil region|1750|1801|0						Disorder:0.37
257	M9PD91	Uncharacterized protein, isoform D	Dmel\CG11247	dffkiKVELQshveh	196	200	0.084	0.219	-1	1.0	0.0	0.280042390465	0.3228													Disorder:0.08
258	M9PDB8	Bicaudal D, isoform D	BicD	lnelkKLEKQlesme	329	333	0.426	0.338	-1	0.0806041950994	0.28552	0.0343880498651	0.04512	BicD|PF09730|76|742|0						coiled-coil region|320|368|0						Domain:BicD
259	M9PDL9	Bicaudal D, isoform C	BicD	lnelkKLEKQlesme	329	333	0.426	0.338	-1	0.0806928873175	0.28488	0.0343939241176	0.04424	BicD|PF09730|79|742|0						coiled-coil region|320|368|0						Domain:BicD
260	M9PDY5	Girdin, isoform C	Girdin	ddsinRLDVQskelq	659	663	0.376	0.192	-1	0.895072669512	0.15184	0.954273514769	0.1108													Disorder:0.38
261	M9PE05	Encore, isoform H	enc	tknydRIEVQkyknq	852	856	0.357	0.463	-1	1.0	0.0	0.331223571641	0.01144													Disorder:0.36
262	M9PE54	CG3597, isoform B	BVRA	qlnkeRVDVQidfml	213	217	0.15	0.054	-1	0.00476487183487	0.33904	0.155728750022	0.3304													Disorder:0.15
263	M9PE55	Girdin, isoform E	Girdin	ddsinRLDVQskelq	659	663	0.376	0.192	-1	0.898215394769	0.14624	0.945006105863	0.10744													Disorder:0.38
264	M9PEB9	Uncharacterized protein, isoform C	Dmel\CG17258	dlqriKLERQerlim	534	538	0.083	0.185	-1	1.0	0.0	0.0449442771584	0.0048							coiled-coil region|540|567|2						Disorder:0.08
265	M9PEE5	Uncharacterized protein, isoform F	Dmel\CG43707	hdgceKLELQvarti	1729	1733	0.132	0.172	-1	1.0	0.0	0.314074158514	0.36008	PDZ|PF00595|1660|1735|0												Disorder:0.13;Domain:PDZ
266	M9PEG0	Girdin, isoform D	Girdin	ddsinRLDVQskelq	659	663	0.376	0.192	-1	0.924164884057	0.1148	0.943723776682	0.09832													Disorder:0.38
267	M9PEG1	Uncharacterized protein	Dmel\CG44195	qqqnkRLEVQtnaes	473	477	0.363	0.092	-1	1.0	0.0	0.69891307552	0.21536													Disorder:0.36
268	M9PEL4	Rutabaga, isoform E	rut	nciasRLEIQdenek	225	229	0.212	0.025	-1	1.0	0.0	0.633693008587	0.3184	AC_N|PF16214|12|261|0												Disorder:0.21;Domain:AC_N
269	M9PEV2	CG5087, isoform B	Dmel\CG5087	nlnyeRIEFQspqqp	417	421	0.219	0.051	-1	0.998670248207	0.02056	0.967455915668	0.08984													Disorder:0.22
270	M9PEZ9	Uncharacterized protein, isoform F	Dmel\CG43658	sprssKLDKQnsldq	1118	1122	0.648	0.439	-1	1.0	0.0	0.0604922937031	0.15056
271	M9PFC8	Glial cells missing, isoform B	gcm	rncngRLEIQacrgh	138	142	0.066	0.118	-1	1.0	0.0	0.438330464639	0.0036	GCM|PF03615|47|186|0;GCM|M9PFC8|32|188|0						DNA-binding region:GCM|32|188|0						Disorder:0.07;Domain:GCM
272	M9PFL9	CENP-meta, isoform F	cmet	nsdqiRLDLQetkeq	1757	1761	0.367	0.12	-1	1.0	0.0	0.437568156392	0.33112							coiled-coil region|1750|1801|0						Disorder:0.37
273	M9PFM5	Brahma, isoform F	brm	arateKLEKQqklea	500	504	0.478	0.105	-1	0.214749025387	0.00496	0.255955665592	0.0296	HSA|PF07529|506|576|2						coiled-coil region|492|512|0
274	M9PFS6	Brahma, isoform E	brm	arateKLEKQqklea	496	500	0.478	0.105	-1	0.169244760392	0.00408	0.234787806758	0.04616	HSA|PF07529|502|572|2						coiled-coil region|488|508|0
275	M9PG36	CG8765, isoform C	Dmel\CG8765	taefqKIEIQtpttp	594	598	0.588	0.884	-1	1.0	0.0	0.999274299859	0.01736
276	M9PGB7	Pecanex, isoform C	pcx	rrhrrRLERQssldt	292	296	0.55	0.651	-1	1.0	0.0	0.0373557562893	0.01776
277	M9PGC5	Wnk kinase, isoform M	Wnk	aqgqlKIDLQvagpg	2037	2041	0.548	0.735	-1	1.0	0.0	0.170829488966	0.2016
278	M9PGU2	Pecanex, isoform E	pcx	rrhrrRLERQssldt	296	300	0.55	0.651	-1	1.0	0.0	0.0373557562893	0.01776
279	M9PGW9	Homeobox protein cut-like	ct	irleaRLDKQqinea	483	487	0.216	0.756	-1	1.0	0.0	0.457718931588	0.3148							coiled-coil region|435|490|0						Disorder:0.22
280	M9PH10	Comatose, isoform B	comt	llrpgRLEVQmeisl	388	392	0.231	0.122	-1	0.482673007999	0.26064	0.379892708425	0.08616	AAA|PF00004|256|397|0;AAA|M9PH10|252|399|0												Disorder:0.23;Domain:AAA
281	M9PH52	Rutabaga, isoform F	rut	nciasRLEIQdenek	225	229	0.212	0.025	-1	1.0	0.0	0.59488559609	0.3352	AC_N|PF16214|12|261|0												Disorder:0.21;Domain:AC_N
282	M9PH77	Encore, isoform F	enc	tknydRIEVQkyknq	976	980	0.357	0.463	-1	1.0	0.0	0.317719891975	0.01584													Disorder:0.36
283	M9PHH0	C12.2, isoform B	c12.2	eellkKLDIQlvpsp	367	371	0.253	0.147	-1	0.355975117529	0.212	0.807474691932	0.2116													Disorder:0.25
284	M9PHH0	C12.2, isoform B	c12.2	ngydgRLDRQleavv	1233	1237	0.069	0.086	-1	0.337933855015	0.37968	0.394769568449	0.30504	VWFA|M9PHH0|1213|1397|0												Disorder:0.07;Domain:VWFA
285	M9PHL3	Rutabaga, isoform C	rut	nciasRLEIQdenek	225	229	0.212	0.025	-1	1.0	0.0	0.784185729527	0.25816	AC_N|PF16214|12|261|0												Disorder:0.21;Domain:AC_N
286	M9PHM3	Ether a go-go, isoform G	eag	mkvdvRLELQrmqqr	985	989	0.143	0.617	-1	1.0	0.0	0.108792670275	0.21336							coiled-coil region|988|1008|0						Disorder:0.14
287	M9PHU0	Uncharacterized protein, isoform C	Dmel\CG43658	sprssKLDKQnsldq	1923	1927	0.648	0.439	-1	1.0	0.0	0.342266544372	0.00544
288	M9PHV4	Uncharacterized protein, isoform F	Dmel\CG42354	svvrsKLDLQlpplv	162	166	0.28	0.237	-1	1.0	0.0	0.999603133042	0.018													Disorder:0.28
289	M9PHV5	Glutamate receptor IB, isoform B	GluRIB	nvssrRFELQayvdv	74	78	0.046	0.059	-1	1.0	0.0	0.690212274239	0.00168	ANF_receptor|PF01094|54|464|0												Disorder:0.05;Domain:ANF_receptor
290	M9PI41	Non-specific serine/threonine protein kinase	sti	nlslwKVEKQleeal	885	889	0.178	0.436	-1	0.00448916101258	0.1844	0.0309362048122	0.37832							coiled-coil region|883|959|0						Disorder:0.18
291	M9PIH3	Wnk kinase, isoform O	Wnk	aqgqlKIDLQvagpg	1818	1822	0.548	0.735	-1	1.0	0.0	0.201307822113	0.2036
292	M9PJJ5	Uncharacterized protein	Dmel\CG10352	kehieKFEKQghlki	75	79	0.36	0.04	-1	0.763529369135	0.21344	0.569459936011	0.25672	Hydrolase_6|PF13344|25|127|0												Disorder:0.36;Domain:Hydrolase_6
293	M9PJN1	Rutabaga, isoform D	rut	nciasRLEIQdenek	225	229	0.212	0.025	-1	1.0	0.0	0.788862301411	0.27784	AC_N|PF16214|12|261|0												Disorder:0.21;Domain:AC_N
294	O02649	Heat shock protein 60A	Hsp60A	sskgaKVEFQdalll	232	236	0.06	0.063	-1	0.909196553489	0.15456	0.539291790924	0.21976	Cpn60_TCP1|PF00118|43|546|0												Disorder:0.06;Domain:Cpn60_TCP1
295	O16844	Kinesin-like protein costa	cos	rdssrKLELQlvqle	979	983	0.081	0.113	-1	1.0	0.0	0.2010907237	0.3128							coiled-coil region|968|1001|0						Disorder:0.08
296	O18412	Transmembrane GTPase fzo	fzo	estvsRVERQffkdv	225	229	0.103	0.05	-1	1.0	0.0	0.345901595395	0.12416	Dynamin_N|PF00350|89|249|0;Dynamin-type G|O18412|83|364|0							topological domain:Cytoplasmic|1|575|0					Disorder:0.1;Domain:Dynamin_N,Dynamin-type G
297	O46307	EG:8D8.4 protein	EG:8D8.4	kdksgKLDKQttkke	10	14	0.739	0.389	-1	0.73189821413	0.0	0.835888531307	0.20424
298	O62531	Adaptor protein complex 1, mu subunit	AP-1mu	tqeghKLELQpripv	144	148	0.258	0.025	-1	0.989835216025	0.15304	0.931934151552	0.26672	Clat_adaptor_s|PF01217|3|144|0												Disorder:0.26;Domain:Clat_adaptor_s
299	O62621	Coatomer subunit beta'	beta'COP	lqlvrRIEVQpknvf	462	466	0.051	0.035	-1	0.322329504255	0.26136	0.207962410192	0.2348	Coatomer_WDAD|PF04053|320|765|0												Disorder:0.05;Domain:Coatomer_WDAD
300	O96067	DJTB-like protein	JTBR	rrnymRIERQlnrvq	143	147	0.238	0.024	-1	0.245874644558	0.22112	0.2400634278	0.2164	JTB|PF05439|40|148|0												Disorder:0.24;Domain:JTB
301	O96838	Putative 1-phosphatidylinositol 3-phosphate 5-kinase	fab1	qhlsnKLEVQdsgss	270	274	0.58	0.16	-1	0.881571732883	0.16176	0.392308733609	0.27744
302	P08255	Opsin Rh4	Rh4	shpryRLELQkrcpw	342	346	0.09	0.073	-1	0.37379217702	0.24312	0.293152938442	0.20992								transmembrane region:Helical: Name=7|313|337|-5;topological domain:Cytoplasmic|338|378|0					Disorder:0.09
303	P08928	Lamin Dm0	Lam	srvaeKVELQnlndr	55	59	0.512	0.905	-1	0.470180755999	0.29016	0.47352330045	0.2412	Filament|PF00038|53|409|0		Phosphorylation|PKA_group,PKA_group_drome|9013881||P08928|50|50|-5				region of interest:Head|2|56|0;region of interest:Coil 1A|55|91|0						Domain:Filament
304	P10180	Homeobox protein cut	ct	irleaRLDKQqinea	483	487	0.216	0.756	-1	1.0	0.0	0.457718931588	0.3148							coiled-coil region|433|499|0						Disorder:0.22
305	P15330	Embryonic polarity protein dorsal	dl	dldtpKIDVQreips	376	380	0.498	0.519	-1	1.0	0.0	0.997086694504	0.0264										In isoform A.|GKHTFWNLHRHLKRKPDEDLFQQILRLDAKREVQPPTIEVIDLDTPKIDVQREIPSEMEFNHEESQQSEPALEQEQSVQQEQYTQEQSLQQEQYTQEQSLQQEQYLQQLEQQQSFQLEEPMQQDQELPAQQSFDQAIDHLPDHTSDHIPEDMEAADAHAEAEAHRLRSEQEKEIDTIIDEKVRELEQLDLGQQLEPRPLTANDKITEWMKSSEIEQQVHEPSPTAEADVLDSALEISKADKTLDELLETVAELDEIYTDFKVQRDTYKNTIQNELAGLQGRAPLQVEDSFDDAATYTSLQIAFKNPVLIPMDDIMPPTPPMSQCAPEDAHQHYDPVEVNSQARKPETP->DPAHLRRKRQKTGGDPMHLLLQQQQKQQLQNDHQD…
306	P16395	Muscarinic acetylcholine receptor DM1	mAChR-A	vmisfKIDKQlqtis	130	134	0.004	0.025	-1	1.0	0.0	0.250597353693	0.01992	7tm_1|PF00001|121|772|0							topological domain:Cytoplasmic|122|141|0					Disorder:0.0;Domain:7tm_1
307	P16568	Protein bicaudal D	BicD	lnelkKLEKQlesme	329	333	0.426	0.338	-1	0.0806928873175	0.28488	0.0343939241176	0.04424	BicD|PF09730|79|742|0						coiled-coil region|319|477|0						Domain:BicD
308	P18169	Defective chorion-1 protein, FC125 isoform	2001-12-01	htnltRVEVQppvlg	1111	1115	0.463	0.596	-1	1.0	0.0	0.230184464327	0.27816													Localisation:Secreted
309	P18490	Protein pecanex	pcx	rrhrrRLERQssldt	292	296	0.55	0.651	-1	1.0	0.0	0.0373557562893	0.01776
310	P24014	Protein slit	sli	sadveRLELQgnnlt	104	108	0.171	0.064	-1	0.144544859327	0.28424	0.514121796823	0.26736	LRRNT|PF01462|72|99|-5;LRR_8|PF13855|101|160|0;LRRNT 1|P24014|64|100|-4		Glycosylation|||glycosylation site:N-linked (GlcNAc...) asparagine|P24014|111|111|3				repeat:LRR 1|101|122|0						Disorder:0.17;Localisation:Secreted;Domain:LRR_8
311	P25439	ATP-dependent helicase brm	brm	arateKLEKQqklea	496	500	0.478	0.105	-1	0.104064794674	0.15344	0.232202517253	0.04632	HSA|PF07529|502|572|2
312	P28159	Suppressor of hairless protein	Su(H)	rliirKVDKQmalle	340	344	0.081	0.089	0.43	0.174288098766	0.09432	0.363017436888	0.00872	BTD|PF09270|253|402|0			5E24|2.14|X-ray|E:F|99|522|0			DNA-binding region|339|371|0		strand|336|342|0;strand|345|347|1				Disorder:0.08;Surface accessibility:43.0%;Domain:BTD
313	P29774	DNA-binding protein D-ETS-3	Ets65A	kryayKFDFQglaaa	395	399	0.133	0.423	-1	1.0	0.0	0.459061489323	0.00784	Ets|PF00178|318|397|0						DNA-binding region:ETS|317|397|0						Disorder:0.13;Domain:Ets
314	P30189	DNA topoisomerase 1	Top1	rdqlkKLELQetdrd	907	911	0.453	0.128	-1	0.563685857185	0.20016	0.200918458232	0.16592	Topo_C_assoc|PF14370|902|972|0												Domain:Topo_C_assoc
315	P32870	Ca(2+)/calmodulin-responsive adenylate cyclase	rut	nciasRLEIQdenek	225	229	0.212	0.025	-1	1.0	0.0	0.789673884217	0.2884	AC_N|PF16214|12|261|0							topological domain:Cytoplasmic|207|705|0					Disorder:0.21;Domain:AC_N
316	P33450	Cadherin-related tumor suppressor	ft	gtgivRVEVQdindn	2478	2482	0.435	0.299	-1	0.755486370255	0.274	0.539755032062	0.17712	Cadherin|PF00028|2389|2482|0;Cadherin 22|P33450|2386|2491|0							topological domain:Extracellular|36|4583|0					Topology:Extracellular;Domain:Cadherin,Cadherin 22
317	P33450	Cadherin-related tumor suppressor	ft	lkqsfKIDVQtgeis	3595	3599	0.292	0.382	-1	0.4092315613	0.30552	0.545264580589	0.1892	Cadherin|PF00028|3550|3642|0;Cadherin 33|P33450|3546|3651|0							topological domain:Extracellular|36|4583|0					Disorder:0.29;Topology:Extracellular;Domain:Cadherin,Cadherin 33
318	P35820	Polycomb group protein Psc	Psc	rvlplKLEKQerenq	485	489	0.526	0.06	-1	1.0	0.0	0.968164310893	0.166
319	P35992	Tyrosine-protein phosphatase 10D	Ptp10D	pgvqyKFDIQttsyg	746	750	0.109	0.384	-1	1.0	0.0	0.431203946442	0.25848	fn3|PF00041|672|759|0;Fibronectin type-III 6|P35992|675|771|0							topological domain:Extracellular|43|1197|0					Disorder:0.11;Topology:Extracellular;Domain:Fibronectin type-III 6,fn3
320	P42287	Protein gurken	grk	vellnRLELQrkqle	69	73	0.388	0.618	-1	1.0	0.0	0.21624881174	0.3288								topological domain:Extracellular|27|247|0					Disorder:0.39;Localisation:Secreted;Topology:Extracellular
321	P46461	Vesicle-fusing ATPase 1	comt	llrpgRLEVQmeisl	388	392	0.231	0.122	-1	0.482673007999	0.26064	0.379892708425	0.08616	AAA|PF00004|256|397|0												Disorder:0.23;Domain:AAA
322	P54351	Vesicle-fusing ATPase 2	Nsf2	llrpgRLEVQmeisl	393	397	0.229	0.114	-1	0.474817403254	0.2592	0.378179094647	0.08056	AAA|PF00004|261|402|0												Disorder:0.23;Domain:AAA
323	P54359	Septin-2	2002-09-01	adtisKVELQrfkak	192	196	0.07	0.059	-1	0.670110696271	0.28392	0.520280847437	0.30832	Septin|PF00735|40|313|0						nucleotide phosphate-binding region:GTP|186|194|0						Disorder:0.07;Domain:Septin
324	P54623	Centrosomin	cnn	vigqlRLELQqarte	673	677	0.159	0.067	0.65	1.0	0.0	0.28344900108	0.31504				5MVW|1.82|X-ray|C:D|662|716|0;5MW0|2.0|X-ray|C:D|662|716|0;5MW9|2.2|X-ray|C:D:G:H|662|716|0;5MWE|2.02|X-ray|C:D|662|739|0					helix|670|679|0;helix|681|687|4				Disorder:0.16
325	P82712	Probable cytochrome P450 12d1 proximal, mitochondrial	Cyp12d1-p	frltfKLDIQpsmwk	247	251	0.07	0.24	-1	0.465613552914	0.27728	0.190452193003	0.23184	p450|PF00067|47|513|0												Disorder:0.07;Domain:p450
326	P83101	Putative glycogen synthase kinase-3 homolog	gskt	petlyKVERQyarak	118	122	0.086	0.036	-1	1.0	0.0	0.663057387477	0.22464	Pkinase|PF00069|33|317|0												Disorder:0.09;Domain:Pkinase
327	P91685	Metabotropic glutamate receptor	mGluR	agsevKFDRQgdgla	503	507	0.162	0.061	-1	0.262060312641	0.28584	0.48999949958	0.29056	ANF_receptor|PF01094|72|523|0							topological domain:Extracellular|26|626|0					Disorder:0.16;Topology:Extracellular;Domain:ANF_receptor
328	P92189	Protein stand still	stil	ngelyRIEKQvgdnv	28	32	0.147	0.165	-1	1.0	0.0	0.702301103286	0.30464													Disorder:0.15
329	Q00174	Laminin subunit alpha	LanA	nqydgKFDIQhcpss	1267	1271	0.383	0.111	-1	0.949414172253	0.11048	0.913011823388	0.13752							region of interest:Domain IV''|816|1374|0						Disorder:0.38
330	Q02280	Potassium voltage-gated channel protein eag	eag	mkvdvRLELQrmqqr	905	909	0.143	0.617	-1	1.0	0.0	0.093517708618	0.24216								topological domain:Cytoplasmic|494|1174|0					Disorder:0.14
331	Q03445	Glutamate receptor 1	GluRIA	nvssrRFELQayvdv	72	76	0.046	0.052	-1	0.7634714202	0.20384	0.815505575336	0.13768	ANF_receptor|PF01094|52|438|0		Glycosylation|||glycosylation site:N-linked (GlcNAc...) asparagine|Q03445|67|67|-5					topological domain:Extracellular|28|611|0		In isoform 2.|Missing|1|265|0			Disorder:0.05;Topology:Extracellular;Domain:ANF_receptor
332	Q04164	Putative epidermal cell surface receptor	sas	dnpsyKVEIQqetmn	1683	1687	0.542	0.124	-1	1.0	0.0	0.616727841392	0.20408								topological domain:Cytoplasmic|1657|1693|0
333	Q09147	Fibroblast growth factor receptor homolog 2	btl	qmpviRIEKQrttvs	672	676	0.528	0.134	-1	0.661538176165	0.13584	0.0504158030468	0.23808								topological domain:Cytoplasmic|627|1052|0
334	Q0E8E7	tRNA-splicing endonuclease subunit Sen34	Dmel\CG33260	msvnfKFDRQnalle	150	154	0.112	0.184	-1	0.426479120223	0.27272	0.901883623893	0.06384													Disorder:0.11
335	Q0E8P6	Beethoven	btv	avsteRLELQtcgss	4117	4121	0.188	0.056	-1	0.0743160270112	0.32208	0.0385042663354	0.35688	Dynein_heavy|PF03028|3535|4233|0												Disorder:0.19;Domain:Dynein_heavy
336	Q0E8T7	FI23230p1	Dmel\CG34124	ifdwdKLERQkpdpn	1005	1009	0.431	0.106	-1	0.834959341608	0.21456	0.96600189296	0.07424
337	Q0E9A0	FI21293p1	CG13148-RA	evereKIELQrslqr	319	323	0.218	0.086	-1	1.0	0.0	0.160527522033	0.2448							coiled-coil region|312|332|0						Disorder:0.22
338	Q0E9N2	Lethal (2) 01289, isoform K	l(2)01289	srkrkRIEKQdkinc	1403	1407	0.235	0.053	-1	1.0	0.0	0.999999091584	0.00368													Disorder:0.24
339	Q0KHN6	Uncharacterized protein, isoform C	CG40500-PA	hvlrlKLELQlllca	148	152	0.007	0.955	-1	1.0	0.0	0.431774084644	0.35968													Disorder:0.01
340	Q0KHQ6	6-phosphofructo-2-kinase, isoform A	Pfrx	ngnggRVDVQahq	529	533	0.713	0.197	-1	0.73189821413	0.0	0.73189821413	0.0
341	Q0KHS8	Ether a go-go, isoform B	eag	mkvdvRLELQrmqqr	1001	1005	0.143	0.617	-1	1.0	0.0	0.12906832086	0.20408							coiled-coil region|1004|1024|0						Disorder:0.14
342	Q0KHY3	Protein mesh	mesh	vdesnKFEVQgrfeq	857	861	0.255	0.046	-1	1.0	0.0	0.628613722916	0.2684	VWD|PF00094|822|1000|0;VWFD|Q0KHY3|821|1052|0							topological domain:Extracellular|22|1186|0					Disorder:0.26;Topology:Extracellular;Domain:VWD,VWFD
343	Q0KI66	Myosin heavy chain-like, isoform F	Mhcl	qatraRLEVQvnrhk	1742	1746	0.398	0.403	-1	0.22209957694	0.27848	0.0677592644936	0.0924							coiled-coil region|1719|1774|0						Disorder:0.4
344	Q0KI67	Myosin heavy chain-like, isoform G	Mhcl	qatraRLEVQvnrhk	1979	1983	0.398	0.403	-1	0.217323824086	0.28168	0.116643323152	0.14384							coiled-coil region|1956|2011|0						Disorder:0.4
345	Q0KIB0	Uncharacterized protein, isoform O	side-III	gvyrcRVDFQnsptr	149	153	0.361	0.196	-1	1.0	0.0	0.485817231654	0.0064	V-set|PF07686|54|167|0												Disorder:0.36;Domain:V-set
346	Q0KIB1	Uncharacterized protein, isoform P	side-III	gvyrcRVDFQnsptr	149	153	0.361	0.196	-1	1.0	0.0	0.0687798671417	0.26256	V-set|PF07686|54|167|0												Disorder:0.36;Domain:V-set
347	Q11002	Calpain-A	CalpA	vegysRFDVQqgelg	132	136	0.169	0.061	-1	0.555190185295	0.35064	0.209194086348	0.1288	Peptidase_C2|PF00648|89|385|0												Disorder:0.17;Domain:Peptidase_C2
348	Q15K24	Big bang, isoform J	bbg	dsqpvKVDIQieeev	357	361	0.433	0.271	-1	1.0	0.0	0.78480257142	0.21272
349	Q24008	Inactivation-no-after-potential D protein	inaD	mkdlrRIEVQrdask	249	253	0.4	0.27	-1	0.996989223212	0.00304	0.994757862129	0.1052	PDZ|PF00595|249|329|0												Domain:PDZ
350	Q24009	Protein bicaudal C	BicC	hterfKVDRQkleql	91	95	0.34	0.164	-1	0.0323070816633	0.29528	0.0555411569189	0.26352													Disorder:0.34
351	Q24120	Protein cappuccino	capu	vskakKVELQnlssr	50	54	0.336	0.717	-1	0.979285278404	0.00688	0.337627002428	0.14592													Disorder:0.34
352	Q24278	Cyclic nucleotide-gated cation channel subunit A	CngA	nmnvaRVEFQnrmdg	357	361	0.107	0.025	-1	0.521776400063	0.1984	0.478563993073	0.22824	Ion_trans|PF00520|107|357|0							topological domain:Extracellular|347|481|0					Disorder:0.11;Topology:Extracellular;Domain:Ion_trans
353	Q24418	Glutamate [NMDA] receptor subunit 1	Nmdar1	sgfmeKLDKQwifhg	802	806	0.166	0.071	-1	0.552293106351	0.28568	0.68549316644	0.36808	Lig_chan|PF00060|573|843|0							topological domain:Extracellular|673|831|0					Disorder:0.17;Topology:Extracellular;Domain:Lig_chan
354	Q24498	Ryanodine receptor	RyR	emaieRIDRQscyvv	1585	1589	0.158	0.162	-1	0.417430718978	0.23256	0.298295487368	0.33776	SPRY|PF00622|1531|1671|0;B30.2/SPRY 3|Q24498|1452|1673|0						region of interest:4 X approximate repeats|845|3063|0	topological domain:Cytoplasmic|1|4451|0					Disorder:0.16;Domain:SPRY,B30.2/SPRY 3
355	Q24567	Netrin-A	NetA	gsemeRFDLQiqavf	624	628	0.563	0.769	-1	0.324365870702	0.22328	0.126180607696	0.1192	NTR|PF01759|617|720|0;NTR|Q24567|533|725|0		Other|||disulfide bond|Q24567|533|671|0;Other|||disulfide bond|Q24567|549|725|0										Domain:NTR
356	Q27403	Transcription factor glial cells missing	gcm	rncngRLEIQacrgh	138	142	0.066	0.118	-1	1.0	0.0	0.438330464639	0.0036	GCM|PF03615|47|186|0						DNA-binding region:GCM|32|188|0						Disorder:0.07;Domain:GCM
357	Q27411	Rlb1	Rlb1	qkpkpRLERQpside	292	296	0.831	0.404	-1	1.0	0.0	0.999759415195	0.02528
358	Q494M1	RE58921p	Top1	rdqlkKLELQetdrd	909	913	0.453	0.128	-1	0.546365013721	0.19784	0.205251371894	0.17344	Topo_C_assoc|PF14370|904|974|0;TOPEUc|Q494M1|585|946|0						coiled-coil region|893|920|0						Domain:TOPEUc,Topo_C_assoc
359	Q4V5A7	IP14655p	tbrd-2	dslqkKVDRQyfksv	200	204	0.162	0.153	-1	1.0	0.0	0.744689838418	0.2476													Disorder:0.16
360	Q4V653	IP05687p	CG30098	diavlKLDRQvvyda	126	130	0.016	0.073	-1	1.0	0.0	0.663786252483	0.28416	Trypsin|PF00089|37|255|0;Peptidase S1|Q4V653|37|260|0												Disorder:0.02;Domain:Peptidase S1,Trypsin
361	Q59DZ3	FI21209p1	kuz	ehrniRFEVQrikid	479	483	0.342	0.178	-1	1.0	0.0	0.113884177574	0.2792	Reprolysin_2|PF13574|446|660|0;Peptidase M12B|Q59DZ3|430|658|0												Disorder:0.34;Localisation:Secreted;Domain:Peptidase M12B,Reprolysin_2
362	Q5LJN5	Male fertility factor kl5	kl-5	anivlKIELQkddfe	1207	1211	0.032	0.025	-1	0.979455299346	0.1144	0.933795994893	0.20872													Disorder:0.03
363	Q5LJN5	Male fertility factor kl5	kl-5	tiiakKVEVQtafqw	1868	1872	0.099	0.058	-1	0.795362941283	0.19088	0.853082642306	0.25768													Disorder:0.1
364	Q5LJP9	Asparagine synthetase domain-containing protein CG17486	CG17486	kvnvtRLELQqhlts	380	384	0.041	0.033	-1	0.858565731308	0.2228	0.473152378681	0.27736	Asn_synthase|PF00733|296|555|0;Asparagine synthetase|Q5LJP9|280|541|0												Disorder:0.04;Domain:Asparagine synthetase,Asn_synthase
365	Q5PXF9	KCNQ potassium channel, isoform E	KCNQ	asrvvKVERQvadie	513	517	0.097	0.066	-1	0.00655923085561	0.12608	0.397577592669	0.214	KCNQ_channel|PF03520|397|538|0						coiled-coil region|511|531|0						Disorder:0.1;Domain:KCNQ_channel
366	Q6NND6	Leucine-rich repeat, isoform D	LRR	errpiKLERQspllk	125	129	0.517	0.716	-1	1.0	0.0	1.0	0.0
367	Q7JQV2	CG9279, isoform B	Dmel\CG9279	qerslRVELQgsemr	1235	1239	0.468	0.221	-1	1.0	0.0	0.228782128133	0.25096
368	Q7JRQ2	AT21108p	CG13870	kenlpRVEKQfklae	40	44	0.372	0.274	-1	1.0	0.0	0.967582519978	0.17976													Disorder:0.37
369	Q7JUR9	AT16994p	pdm3	hdrleRLERQerher	595	599	0.803	0.878	-1	1.0	0.0	0.58385241576	0.34888
370	Q7K0D3	CG12909 protein	CG12909	kkfqkRFDKQlklad	259	263	0.259	0.093	-1	0.987973783667	0.07584	0.0457712936336	0.35056													Disorder:0.26
371	Q7K142	UDP-glucuronosyltransferase	CG30438	dgyaiKLDLQtlsan	310	314	0.091	0.082	-1	0.462814388973	0.24952	0.603944193679	0.23672	UDPGT|PF00201|9|417|0												Disorder:0.09;Domain:UDPGT
372	Q7K2B0	Ribosomal RNA-processing protein 8	CG7137	kvksgRIEKQrpptq	97	101	0.713	0.35	-1	0.73189821413	0.0	0.0237548450511	0.28008
373	Q7K2X5	GH01839p	CG14762	lstlkKLEIQenkir	230	234	0.102	0.066	-1	1.0	0.0	0.233204877749	0.25784	LRR_8|PF13855|202|262|0												Disorder:0.1;Domain:LRR_8
374	Q7K2X8	Nucleoporin at 44A, isoform A	Nup44A	atdisKLDIQtikfs	260	264	0.093	0.067	-1	0.907057089628	0.08216	0.891475062707	0.09744	WD40|PF00400|263|300|0;WD_REPEATS_REGION|Q7K2X8|268|309|4						repeat:WD|268|302|4						Disorder:0.09;Domain:WD40
375	Q7K4C2	CG7737, isoform A	CG7737	nrndgRVELQmsnge	249	253	0.27	0.026	-1	0.479436527605	0.30776	0.790510057914	0.22664	Amino_oxidase|PF01593|19|493|0												Disorder:0.27;Domain:Amino_oxidase
376	Q7K568	GH10642p	hebe	veeeeKVEVQpqvaa	218	222	0.491	0.366	-1	1.0	0.0	0.995616293445	0.1396
377	Q7K568	GH10642p	hebe	eltklKFDIQsddqn	436	440	0.401	0.735	-1	1.0	0.0	0.218901658791	0.2728
378	Q7K579	Diacylglycerol kinase	Dgkepsilon	svnldRFDLQieklh	331	335	0.087	0.059	-1	0.273248241032	0.2356	0.285765480525	0.25528	DAGK_cat|PF00781|205|329|-2;DAGKc|Q7K579|201|338|0												Disorder:0.09;Domain:DAGKc
379	Q7KGH1	FI04477p	wun2	nnnnvKLDLQlptfv	52	56	0.456	0.426	-1	1.0	0.0	0.109109519428	0.19
380	Q7KIS4	SP2637	SP2637	gypegRIELQliggy	121	125	0.115	0.058	-1	0.151113674605	0.31096	0.292749848481	0.2056	N_Asn_amidohyd|PF14736|37|307|0												Disorder:0.11;Domain:N_Asn_amidohyd
381	Q7KR10	Probable cytochrome P450 12d1 distal, mitochondrial	Cyp12d1-d	frltfKLDIQpsmwk	247	251	0.072	0.253	-1	0.501718224277	0.2764	0.222168437966	0.22648	p450|PF00067|47|514|0												Disorder:0.07;Domain:p450
382	Q7KSF4	Cheerio, isoform G	cher	agdahKLEVQqfpqg	2089	2093	0.537	0.175	-1	0.655104345043	0.22072	0.622842068818	0.22544	Filamin|PF00630|2084|2172|0						repeat:Filamin|2082|2175|0						Domain:Filamin
383	Q7KTB7	Multidrug-Resistance like protein 1, isoform M	MRP	wpqegRVEFQnfqvr	1308	1312	0.362	0.094	-1	0.763169695527	0.22032	0.509365537552	0.28824	ABC transporter|Q7KTB7|1309|1543|0												Disorder:0.36;Domain:ABC transporter
384	Q7KTB8	Multidrug-Resistance like protein 1, isoform Q	MRP	wpqegRVEFQnfqvr	1308	1312	0.362	0.094	-1	0.801593901161	0.20488	0.513661599694	0.29	ABC transporter|Q7KTB8|1309|1543|0												Disorder:0.36;Domain:ABC transporter
385	Q7KTB9	Multidrug-Resistance like protein 1, isoform L	MRP	wpqegRVEFQnfqvr	1308	1312	0.362	0.094	-1	0.751947819943	0.2132	0.577798269514	0.29464	ABC transporter|Q7KTB9|1309|1543|0												Disorder:0.36;Domain:ABC transporter
386	Q7KTC0	Multidrug-Resistance like protein 1, isoform I	MRP	wpqegRVEFQnfqvr	1309	1313	0.362	0.094	-1	0.76277138779	0.2208	0.518225159979	0.2904	ABC transporter|Q7KTC0|1310|1544|0												Disorder:0.36;Domain:ABC transporter
387	Q7KTC1	Multidrug-Resistance like protein 1, isoform K	MRP	wpqegRVEFQnfqvr	1308	1312	0.362	0.094	-1	0.808218803398	0.21184	0.577411948435	0.29376	ABC transporter|Q7KTC1|1309|1543|0												Disorder:0.36;Domain:ABC transporter
388	Q7KTC2	Multidrug-Resistance like protein 1, isoform N	MRP	wpqegRVEFQnfqvr	1308	1312	0.362	0.094	-1	0.759394261709	0.22312	0.598366737147	0.28328	ABC transporter|Q7KTC2|1309|1543|0												Disorder:0.36;Domain:ABC transporter
389	Q7KTC3	Multidrug-Resistance like protein 1, isoform J	MRP	wpqegRVEFQnfqvr	1308	1312	0.362	0.094	-1	0.808218803398	0.21184	0.567565431391	0.29192	ABC transporter|Q7KTC3|1309|1543|0												Disorder:0.36;Domain:ABC transporter
390	Q7KTC4	Multidrug-Resistance like protein 1, isoform H	MRP	wpqegRVEFQnfqvr	1308	1312	0.362	0.094	-1	0.811119678417	0.20176	0.530137012611	0.28608	ABC transporter|Q7KTC4|1309|1543|0												Disorder:0.36;Domain:ABC transporter
391	Q7KTC5	Multidrug-Resistance like protein 1, isoform P	MRP	wpqegRVEFQnfqvr	1308	1312	0.362	0.094	-1	0.825691071141	0.19984	0.504528501226	0.29024	ABC transporter|Q7KTC5|1309|1543|0												Disorder:0.36;Domain:ABC transporter
392	Q7KTC6	Multidrug-Resistance like protein 1, isoform G	MRP	wpqegRVEFQnfqvr	1308	1312	0.362	0.094	-1	0.836708043671	0.19816	0.577108122008	0.29296	ABC transporter|Q7KTC6|1309|1543|0												Disorder:0.36;Domain:ABC transporter
393	Q7KTC7	Multidrug-Resistance like protein 1, isoform C	MRP	wpqegRVEFQnfqvr	1308	1312	0.362	0.094	-1	0.82906159055	0.19784	0.497268062994	0.29792	ABC transporter|Q7KTC7|1309|1543|0												Disorder:0.36;Domain:ABC transporter
394	Q7KTC8	Multidrug-Resistance like protein 1, isoform F	MRP	wpqegRVEFQnfqvr	1308	1312	0.362	0.094	-1	0.809519095492	0.21032	0.580414776543	0.29344	ABC transporter|Q7KTC8|1309|1543|0												Disorder:0.36;Domain:ABC transporter
395	Q7KTC9	Multidrug-Resistance like protein 1, isoform E	MRP	wpqegRVEFQnfqvr	1308	1312	0.362	0.094	-1	0.758184718491	0.2236	0.574167228383	0.28632	ABC transporter|Q7KTC9|1309|1543|0												Disorder:0.36;Domain:ABC transporter
396	Q7KTD0	Multidrug-Resistance like protein 1, isoform D	MRP	wpqegRVEFQnfqvr	1308	1312	0.362	0.094	-1	0.814510915579	0.20152	0.575963689825	0.29328	ABC transporter|Q7KTD0|1309|1543|0												Disorder:0.36;Domain:ABC transporter
397	Q7KUQ6	Limpet, isoform K	Lmpt	prmreRLDKQikeaa	63	67	0.495	0.084	-1	1.0	0.0	0.947392086679	0.10592							coiled-coil region|54|74|0
398	Q7KVJ6	RE60616p	CG30194-RD	tfklrKVELQqqgfn	670	674	0.21	0.053	-1	0.273568037306	0.28224	0.177120439502	0.3268													Disorder:0.21
399	Q7KVP9	Xeroderma pigmentosum D ortholog	Xpd	nmeqeKLERQaqgkq	751	755	0.511	0.04	-1	0.99657722122	0.0972	0.977492752065	0.14816
400	Q7KVQ0	Probable H/ACA ribonucleoprotein complex subunit 1	CG4038	ndlvcKVDIQdvpyf	86	90	0.065	0.415	-1	0.923569449194	0.22944	0.777910407309	0.27184	Gar1|PF04410|50|172|0												Disorder:0.07;Domain:Gar1
401	Q7YZA2	Uncharacterized protein CG7065	CG7065	ighlrKLEVQdpsrv	865	869	0.168	0.156	-1	1.0	0.0	0.318334066466	0.33768													Disorder:0.17
402	Q7YZH1	PHD finger protein rhinoceros	rno	vldemRLEKQqtkqe	675	679	0.421	0.05	-1	1.0	0.0	0.998681683007	0.10064
403	Q868Z9	Papilin	Ppn	aqqcsRFDRQqfdgv	124	128	0.254	0.081	-1	1.0	0.0	0.989524745773	0.1632													Disorder:0.25
404	Q86BB6	FI05373p	Dmel\CG43427	lqeerRLEKQlyika	323	327	0.332	0.926	-1	1.0	0.0	0.42955767292	0.01312													Disorder:0.33
405	Q86BH1	Multiplexin, isoform E	Mp	vapsmRFDLQsknll	551	555	0.431	0.285	-1	0.969337652941	0.03992	0.98789985556	0.10992	Endostatin|PF06482|486|739|0												Domain:Endostatin
406	Q8I077	BcDNA.LD22910	Usp1	llfyaRFDLQpqkat	1037	1041	0.362	0.878	-1	1.0	0.0	0.266042427426	0.18776	USP|Q8I077|315|1038|0												Disorder:0.36;Domain:USP
407	Q8I0B7	AT12695p	Pi4KIIalpha	sfnyaRIDRQkaklk	237	241	0.269	0.074	-1	0.357709342996	0.30392	0.315391662505	0.12576	PI3_PI4_kinase|PF00454|145|518|0												Disorder:0.27;Domain:PI3_PI4_kinase
408	Q8IGL5	Leucine-rich repeat, isoform A	LRR	errpiKLERQspllk	317	321	0.517	0.716	-1	1.0	0.0	0.994486096926	0.0108
409	Q8IH18	LD07709p	4E-T	pqcstRLELQtlgfw	33	37	0.207	0.291	0.538	1.0	0.0	0.074783787698	0.26744	EIF4E-T|PF10477|10|736|0			4UE9|2.15|X-ray|B|9|44|0									Disorder:0.21;Domain:EIF4E-T
410	Q8IH18	LD07709p	4E-T	vflqkRLEIQhliqr	617	621	0.181	0.725	-1	1.0	0.0	0.177867223911	0.224	EIF4E-T|PF10477|10|736|0												Disorder:0.18;Domain:EIF4E-T
411	Q8IH49	GH16009p	Mhcl	qatraRLEVQvnrhk	739	743	0.398	0.403	-1	1.0	0.0	0.216377815333	0.26744							coiled-coil region|716|771|0						Disorder:0.4
412	Q8IMI4	Uncharacterized protein, isoform B	Dmel\CG31371	rdyieRLERQleeir	52	56	0.196	0.037	-1	1.0	0.0	0.92873259334	0.14328	P4Ha_N|PF08336|29|158|0						coiled-coil region|36|73|0						Disorder:0.2;Domain:P4Ha_N
413	Q8IMK7	Alphabet, isoform B	alph	ieaehRLEKQiekit	300	304	0.397	0.09	-1	0.89529310438	0.16984	0.725813002789	0.29	PP2C_C|PF07830|278|355|0						coiled-coil region|291|311|0						Disorder:0.4;Domain:PP2C_C
414	Q8IML0	Phospholipase A(2)	Dmel\CG14507	phdeiRLEFQnhhfd	169	173	0.444	0.52	-1	1.0	0.0	0.979672565239	0.1772													Localisation:Secreted
415	Q8IMP2	LD28220p	Dmel\CG31064	telmtKLEVQkedma	503	507	0.39	0.212	-1	0.0546128572683	0.30288	0.322128338564	0.31064							coiled-coil region|501|521|0						Disorder:0.39
416	Q8IMP6	Protein SPT2 homolog	CG5815	eaekkRLERQklndl	64	68	0.437	0.255	-1	0.986832506527	0.15072	0.9978980555	0.0948							coiled-coil region|36|76|0
417	Q8IMQ6	Putative gustatory receptor 97a	Gr97a	gellqRFDLQhadar	356	360	0.099	0.007	-1	1.0	0.0	0.83535646241	0.22472	7tm_7|PF08395|36|418|0							topological domain:Extracellular|339|423|0					Disorder:0.1;Topology:Extracellular;Domain:7tm_7
418	Q8IMT8	Protein lin-7 homolog	veli	eememRFDKQrntrr	235	239	0.496	0.088	-1	1.0	0.0	1.0	0.0
419	Q8IMW2	Puffyeye, isoform F	puf	epeekKIEKQsrege	2469	2473	0.729	0.3	-1	1.0	0.0	0.73189821413	0.0
420	Q8IN05	Liquid facets-Related, isoform D	lqfR	akhprKFEFQqeees	1212	1216	0.602	0.088	-1	1.0	0.0	0.82602882126	0.19712
421	Q8INC1	Myosin heavy chain-like, isoform D	Mhcl	qatraRLEVQvnrhk	965	969	0.398	0.403	-1	1.0	0.0	0.222273022947	0.30208							coiled-coil region|942|997|0						Disorder:0.4
422	Q8INC3	Myosin heavy chain-like, isoform B	Mhcl	qatraRLEVQvnrhk	1979	1983	0.398	0.403	-1	0.216839142715	0.28248	0.158980223395	0.18768							coiled-coil region|1956|2011|0						Disorder:0.4
423	Q8INF0	Soluble guanylate cyclase 88E	Gyc88E	dpvteRFDVQnedll	280	284	0.339	0.042	-1	1.0	0.0	0.98387374368	0.20064	HNOBA|PF07701|201|404|0												Disorder:0.34;Domain:HNOBA
424	Q8ING2	MIP05134p	BEST:LP07046	gderlKLDLQryksl	214	218	0.273	0.499	-1	1.0	0.0	0.00127633423529	0.35952	DUF4788|PF16032|12|260|0												Disorder:0.27;Domain:DUF4788
425	Q8INQ0	Polychaetoid, isoform C	pyd	pdlppRIDRQskpgd	851	855	0.73	0.482	-1	0.316322669673	0.20768	0.0222711244474	0.24008
426	Q8INT5	Dynein assembly factor 1, axonemal homolog	dtr	aeffqKLDLQkvnas	1038	1042	0.259	0.758	-1	1.0	0.0	0.0816109241774	0.15192													Disorder:0.26
427	Q8IPI4	IP12509p	NEST:bs06f02	akkpvRFERQnslda	180	184	0.261	0.179	-1	1.0	0.0	0.398808387941	0.31968													Disorder:0.26
428	Q8IPI4	IP12509p	NEST:bs06f02	lnlidKLELQlqnlq	312	316	0.128	0.755	-1	1.0	0.0	0.526573149992	0.21456							coiled-coil region|286|344|0						Disorder:0.13
429	Q8IPP9	Uncharacterized protein	Dmel\CG31551	laeqhRLDRQslkra	257	261	0.483	0.529	-1	1.0	0.0	1.0	0.0
430	Q8IPT9	SD05439p1	Dmel\CG10512	avavgKIEIQrrkga	190	194	0.349	0.252	-1	0.420458957644	0.28696	0.260018427047	0.18792	Ldh_2|PF02615|9|346|0												Disorder:0.35;Domain:Ldh_2
431	Q8IPU0	Uncharacterized protein, isoform B	Dmel\CG10512	avavgKIEIQrrkga	210	214	0.349	0.252	-1	0.418691716634	0.28728	0.260465046051	0.18904	Ldh_2|PF02615|29|366|0												Disorder:0.35;Domain:Ldh_2
432	Q8IPW1	Arouser, isoform A	aru	hvskrRLEVQagsgl	529	533	0.573	0.48	-1	1.0	0.0	0.784991506631	0.14576
433	Q8IQE6	IRSp53, isoform A	IRSp53	qqqhrKLDKQvsgtg	854	858	0.807	0.751	-1	1.0	0.0	0.193722479941	0.17456
434	Q8IQQ9	CG6512, isoform B	Dmel\CG6512	lmrpgRFDRQiyvpa	359	363	0.212	0.125	-1	0.0882858353209	0.1104	0.385078470382	0.01144	AAA|PF00004|235|368|0;AAA|Q8IQQ9|231|370|0												Disorder:0.21;Domain:AAA
435	Q8IQU2	CG8765, isoform B	Dmel\CG8765	taefqKIEIQtpttp	506	510	0.588	0.884	-1	1.0	0.0	0.997609847759	0.00488
436	Q8IQZ5	Uncharacterized protein, isoform D	Dmel\CG15814	pyckeKVDLQkmfrn	252	256	0.035	0.025	-1	0.241120281702	0.24304	0.393322573251	0.23216	zf-RING_2|PF13639|198|250|-2												Disorder:0.03
437	Q8IR14	RE66324p	Traf-like	svsmdRLDRQsdqrl	106	110	0.428	0.099	-1	1.0	0.0	0.992337876952	0.0568
438	Q8IR21	GH03748p2	Dmel\CG42354	svvrsKLDLQlpplv	161	165	0.28	0.237	-1	1.0	0.0	0.999616286249	0.01824													Disorder:0.28
439	Q8IR39	Topoisomerase 1, isoform B	Top1	rdqlkKLELQetdrd	516	520	0.453	0.128	-1	0.630594239344	0.13424	0.120007372918	0.24312	Topo_C_assoc|PF14370|511|581|0;TOPEUc|Q8IR39|192|553|0						coiled-coil region|500|527|0						Domain:TOPEUc,Topo_C_assoc
440	Q8IRL0	Uncharacterized protein	Dmel\CG32681	qrrtkRLDKQqnkad	410	414	0.651	0.155	-1	1.0	0.0	0.211887401169	0.24264
441	Q8IRS0	Protein tyrosine phosphatase 4E, isoform B	Ptp4E	pgrqyRFEVQassng	781	785	0.469	0.406	-1	0.615745757	0.2484	0.944726795962	0.15312	fn3|PF00041|708|796|0;Fibronectin type-III|Q8IRS0|708|806|0												Domain:fn3,Fibronectin type-III
442	Q8IRV7	Terribly reduced optic lobes, isoform AG	trol	deahvRVEVQerrgd	2796	2800	0.597	0.337	-1	1.0	0.0	0.910788657959	0.20184	I-set|PF07679|2714|2799|0												Domain:I-set
443	Q8IRV8	Terribly reduced optic lobes, isoform AO	trol	deahvRVEVQerrgd	2676	2680	0.597	0.337	-1	1.0	0.0	0.492961172045	0.25288	I-set|PF07679|2594|2679|0												Domain:I-set
444	Q8IRV9	Terribly reduced optic lobes, isoform AW	trol	deahvRVEVQerrgd	2796	2800	0.597	0.337	-1	1.0	0.0	0.613342685529	0.22784	I-set|PF07679|2714|2799|0												Domain:I-set
445	Q8MKL1	UPF0598 protein CG30010	CG30010	qwngeRLELQnewvn	146	150	0.374	0.14	-1	0.232404662884	0.27768	0.439970303633	0.25208	DUF4505|PF14956|1|154|0												Disorder:0.37;Domain:DUF4505
446	Q8MKL4	RE34668p	CG15611	assngKLEKQislld	83	87	0.551	0.167	-1	1.0	0.0	0.205199685173	0.13128
447	Q8MPN3	Perlecan	trol	deahvRVEVQerrgd	3012	3016	0.597	0.337	-1	1.0	0.0	0.539847750387	0.24896	I-set|PF07679|2930|3015|0												Domain:I-set
448	Q8MQQ3	LP05923p	pyd	pdlppRIDRQskpgd	929	933	0.73	0.53	-1	0.0325382874427	0.2564	0.0168151399117	0.2408
449	Q8MSD1	LD05256p	SP2637	gypegRIELQliggy	121	125	0.115	0.058	-1	0.150790661774	0.31024	0.300294580085	0.2128	N_Asn_amidohyd|PF14736|37|307|0												Disorder:0.11;Domain:N_Asn_amidohyd
450	Q8MSS1	Protein lava lamp	lva	lleeqKLELQqalea	587	591	0.214	0.67	-1	1.0	0.0	0.929126562734	0.17208							coiled-coil region|220|607|0						Disorder:0.21
451	Q8MSS1	Protein lava lamp	lva	aednqKLELQqlrqq	2150	2154	0.573	0.216	-1	1.0	0.0	0.60172329754	0.2452							coiled-coil region|1941|2433|0
452	Q8MSX1	Protein encore	enc	tknydRIEVQkyknq	852	856	0.357	0.463	-1	1.0	0.0	0.331223571641	0.01144													Disorder:0.36
453	Q8MT89	GH14382p	Mp	vapsmRFDLQsknll	551	555	0.437	0.287	-1	0.787946767856	0.20904	0.97913790572	0.11088	Endostatin|PF06482|486|753|0												Domain:Endostatin
454	Q8MYL1	Fancd2	Fancd2	ktqwkRLEKQsvpql	1118	1122	0.287	0.016	-1	0.917706084451	0.10776	0.99240607991	0.0252	FancD2|PF14631|391|1434|0												Disorder:0.29;Domain:FancD2
455	Q8MYS2	RH73613p	side-VIII	geyrcRVDFQksptr	149	153	0.443	0.31	-1	1.0	0.0	0.0197472002853	0.26216	V-set|PF07686|57|167|0												Domain:V-set
456	Q8ST83	Polycomb protein PHO	pho	sanyvKVELQdsvte	501	505	0.464	0.358	-1	1.0	0.0	0.0966824114341	0.21688
457	Q8SWZ1	RH55021p	CG12344	ltvyfRFERQighhl	241	245	0.027	0.038	-1	1.0	0.0	0.256253817153	0.24624	Neur_chan_LBD|PF02931|38|246|0												Disorder:0.03;Domain:Neur_chan_LBD
458	Q8SX64	Girdin, isoform B	Girdin	ddsinRLDVQskelq	659	663	0.376	0.192	-1	0.924316534968	0.11496	0.946568850969	0.09824													Disorder:0.38
459	Q8SXK2	Arginyl-tRNA synthetase, mitochondrial, isoform A	ArgRS-m	grsaaKIEFQlqpqv	105	109	0.165	0.066	-1	0.0166670352637	0.32544	0.0632434348888	0.22408													Disorder:0.17
460	Q8SXX0	RH08992p	BcDNA:RH08992	hevlsKIDLQhsyss	201	205	0.377	0.52	-1	0.253359103086	0.23032	0.363837389133	0.23584	RBFA|PF02033|95|199|-2												Disorder:0.38
461	Q8SY25	RE05944p	CG10500	nlllkKLDVQnpdkl	445	449	0.376	0.469	-1	0.302452416957	0.288	0.792035698773	0.18768													Disorder:0.38
462	Q8SY46	GH28809p	Mnt	klakqKIELQkrlkq	318	322	0.253	0.457	-1	1.0	0.0	0.10445592458	0.14184							coiled-coil region|311|331|0						Disorder:0.25
463	Q8SYC4	RE68566p	Dmel\CG13893	mhcvtRFEFQkylvl	115	119	0.002	0.064	-1	0.932199812224	0.12024	0.973697066772	0.10456	CRAL_TRIO|PF00650|76|246|0;CRAL-TRIO|Q8SYC4|74|251|0												Disorder:0.0;Domain:CRAL-TRIO,CRAL_TRIO
464	Q8SYL7	UDP-glucuronosyltransferase	CG30438	dgyaiKLDLQtlsan	399	403	0.091	0.082	-1	0.549569467004	0.24584	0.537694214229	0.22104	UDPGT|PF00201|88|506|0												Disorder:0.09;Domain:UDPGT
465	Q8SZ30	RE19845p	spn-D	mglalKLERQyahrv	121	125	0.167	0.081	-1	0.991473037463	0.02632	0.988693398155	0.05064	Rad51|PF08423|21|267|0												Disorder:0.17;Domain:Rad51
466	Q8T0Q4	GH13992p	shrb	lkkkkRLEKQlqqid	70	74	0.329	0.251	0.48	0.573537652304	0.25824	0.457650513848	0.21856	Snf7|PF03357|20|194|0			5J45|2.76|X-ray|A|18|143|0;5VO5|2.0|X-ray|A|17|130|0			coiled-coil region|61|88|0						Disorder:0.33;Surface accessibility:48.0%;Domain:Snf7
467	Q8T4F7	Protein enabled	ena	ivremRLEIQkvkne	959	963	0.102	0.412	-1	1.0	0.0	0.807665620521	0.26672	VASP_tetra|PF08776|944|980|0						region of interest:EVH2|791|980|0;region of interest:EVH2 block C|947|980|0						Disorder:0.1;Domain:VASP_tetra
468	Q8T4G5	CG6512, isoform A	Dmel\CG6512	lmrpgRFDRQiyvpa	488	492	0.212	0.125	-1	0.156357706043	0.1908	0.388296155418	0.01256	AAA|PF00004|364|497|0;AAA|Q8T4G5|360|499|0												Disorder:0.21;Domain:AAA
469	Q95RP1	LD18295p	CG3426	ddllnKLDLQqtgrk	241	245	0.281	0.312	-1	1.0	0.0	0.602784912711	0.23584													Disorder:0.28
470	Q95TY8	CG6661	Dmel\CG6661	hlselRFEIQgdmnv	203	207	0.083	0.036	-1	1.0	0.0	0.56208611722	0.29776	Aldedh|PF00171|94|561|0												Disorder:0.08;Domain:Aldedh
471	Q95U58	GH05885p	mkg-p	dykelRLDVQplqgd	608	612	0.22	0.055	-1	1.0	0.0	0.897027545931	0.13976													Disorder:0.22
472	Q960H6	LP08566p	Traf-like	svsmdRLDRQsdqrl	84	88	0.428	0.087	-1	0.709076982806	0.20568	0.993530379276	0.03688
473	Q960T6	Centrosomal protein 135kDa, isoform A	Cep135	neirkKLEKQceklr	944	948	0.28	0.144	-1	0.961910276016	0.07488	0.157842920279	0.30288							coiled-coil region|921|962|0						Disorder:0.28
474	Q961C5	Alphabet, isoform E	alph	ieaehRLEKQiekit	300	304	0.397	0.094	-1	0.937186535252	0.15992	0.701883604802	0.29216	PP2C_C|PF07830|278|355|0						coiled-coil region|291|311|0						Disorder:0.4;Domain:PP2C_C
475	Q961C8	LD22649p	red	qnslkRLEKQqddff	355	359	0.433	0.654	-1	1.0	0.0	0.437407530407	0.24584
476	Q961D1	Cyclin K, isoform A	CycK	llqtiKFDLQvehpy	132	136	0.03	0.038	-1	0.212893576318	0.23064	0.303652190493	0.07624	Cyclin_N|PF00134|2|136|0;Cyclin_C|PF02984|139|262|3												Disorder:0.03;Domain:Cyclin_N
477	Q9I7J4	RH05737p	red	qnslkRLEKQqddff	332	336	0.433	0.654	-1	1.0	0.0	0.15065969706	0.18048
478	Q9I7K7	Uncharacterized protein	Dmel\CG18744	krletKVERQtvlss	241	245	0.497	0.081	-1	1.0	0.0	0.659205856117	0.19112	Arrestin_C|PF02752|179|320|0												Domain:Arrestin_C
479	Q9I7N0	FI23224p1	MRP	wpqegRVEFQnfqvr	1308	1312	0.362	0.094	-1	0.807902434567	0.212	0.493386729193	0.29808	ABC transporter|Q9I7N0|1309|1543|0												Disorder:0.36;Domain:ABC transporter
480	Q9I7U5	Centrobin, isoform A	Cnb	tnlkkKLDIQqkslk	448	452	0.335	0.485	-1	0.579872396383	0.28176	0.73835232394	0.23912							coiled-coil region|379|448|0						Disorder:0.34
481	Q9I7Z8	LD21943p	EG:171D11.6	rlrlqRLELQlvesg	624	628	0.025	0.065	-1	1.0	0.0	0.00639565359396	0.22856													Disorder:0.02
482	Q9V3A8	Ergic53, isoform A	ergic53	keyqdKLEKQkqeyk	285	289	0.526	0.274	-1	0.11416045419	0.05936	0.0777422155635	0.17704							coiled-coil region|269|296|0
483	Q9V426	LD07162p	vig	pgpnkRFERQqntap	469	473	0.885	0.925	-1	1.0	0.0	0.680206408394	0.18056
484	Q9V453	CG3491	BG:DS03323.1	rilgcRVEVQnalfk	1542	1546	0.01	0.103	-1	1.0	0.0	0.470918882512	0.21912	Helicase_C_4|PF13871|1297|1576|0												Disorder:0.01;Domain:Helicase_C_4
485	Q9V7H4	Transmembrane protein 131 homolog	CG8370	lqqpqKLEFQlrqqe	1454	1458	0.288	0.34	-1	1.0	0.0	0.973289714043	0.10536								topological domain:Cytoplasmic|1071|1567|0					Disorder:0.29
486	Q9V8P9	E3 ubiquitin-protein ligase Topors	Topors	drkpvKLELQlpddd	801	805	0.625	0.99	-1	1.0	0.0	0.163092013942	0.3304
487	Q9V8R9	Protein 4.1 homolog	cora	dmtveKIEIQqqtq	1690	1694	0.683	0.54	-1	1.0	0.0	0.572395832763	0.0368	4_1_CTD|PF05902|1594|1698|0						region of interest:C-terminal (CTD)|1286|1698|0			In isoform 2.|Missing|1636|1698|0			Domain:4_1_CTD
488	Q9VA38	Serine/threonine-protein kinase Warts	wts	kqdltRFEVQnnhrn	30	34	0.575	0.917	-1	0.51576020869	0.25744	0.281500244568	0.21552
489	Q9VAH3	Short-chain dehydrogenase/reductase	sro	wtdslRVELQqygme	199	203	0.046	0.049	-1	0.0279224296494	0.37256	0.283414212626	0.32784	adh_short|PF00106|27|231|0												Disorder:0.05;Domain:adh_short
490	Q9VAJ1	Condensin complex subunit 1	Cap-D2	rfpvtRVERQwrdia	1238	1242	0.015	0.029	-1	0.558262851101	0.26408	0.355840591403	0.36216	Cnd1|PF12717|1090|1251|0												Disorder:0.01;Domain:Cnd1
491	Q9VAK1	Alphabet, isoform A	alph	ieaehRLEKQiekit	300	304	0.397	0.108	-1	0.933805040043	0.14696	0.702923716482	0.29224	PP2C_C|PF07830|278|355|0						coiled-coil region|291|311|0						Disorder:0.4;Domain:PP2C_C
492	Q9VAS9	APC-like, isoform A	Apc	adikpKLEKQeeqes	946	950	0.703	0.272	-1	1.0	0.0	0.999599794776	0.00552
493	Q9VAS9	APC-like, isoform A	Apc	epapaRLERQgtfvk	2224	2228	0.74	0.889	-1	1.0	0.0	0.00988921014849	0.19568
494	Q9VAU6	CG9986	Dmel\CG9986	dvqmeKIEKQiknlt	352	356	0.475	0.388	-1	0.889740603729	0.16376	0.478237308629	0.21408	DUF2362|PF10154|39|528|0						coiled-coil region|343|363|0						Domain:DUF2362
495	Q9VAW5	La-related protein 1	larp	ykngeKLEVQpklae	1462	1466	0.074	0.04	-1	1.0	0.0	0.624727054177	0.29776													Disorder:0.07
496	Q9VB18	FI16909p1	Tusp	lqllcRLEIQasvgs	378	382	0.027	0.057	-1	0.883368277254	0.18576	0.497390030378	0.31544	SOCS box|Q9VB18|360|410|0												Disorder:0.03;Domain:SOCS box
497	Q9VB71	CG6059	Dmel\CG6059	rhdviRLERQlnqer	708	712	0.306	0.074	-1	1.0	0.0	0.105684992177	0.214							coiled-coil region|699|726|0						Disorder:0.31
498	Q9VBF6	Pickpocket 15	ppk15	invitRLDVQisvin	248	252	0.062	0.171	-1	1.0	0.0	0.933709566612	0.17408	ASC|PF00858|27|466|0												Disorder:0.06;Domain:ASC
499	Q9VBI2	UMP-CMP kinase	Dak1	rqmseKVDFQfvlff	166	170	0.085	0.316	-1	0.993490219718	0.06848	0.84081166635	0.29752	ADK|PF00406|68|227|0												Disorder:0.09;Domain:ADK
500	Q9VBS5	Uncharacterized protein	Dmel\CG10559	llgstKFEIQlsqfd	302	306	0.002	0.048	-1	1.0	0.0	0.953434858333	0.1284	EcKinase|PF02958|45|330|0												Disorder:0.0;Domain:EcKinase
501	Q9VBU0	Uncharacterized protein, isoform A	Dmel\CG11889	ihenlRLERQtelvq	308	312	0.029	0.019	-1	1.0	0.0	0.911875989801	0.14224	EcKinase|PF02958|44|332|0												Disorder:0.03;Domain:EcKinase
502	Q9VBW9	Protein distal antenna-related	danr	pekraKFELQlqlpp	89	93	0.45	0.33	-1	0.505132293909	0.22056	0.785454999085	0.16856
503	Q9VBY7	Protein lin-7 homolog	veli	eememRFDKQrntrr	184	188	0.496	0.111	-1	0.771055273803	0.28368	0.397367282884	0.10304
504	Q9VC08	LD43724p	Mink	vrlnrRFELQmqhrr	740	744	0.351	0.755	-1	1.0	0.0	0.0818093165688	0.00624													Disorder:0.35
505	Q9VC13	FI06030p	KIF26A	mwerqRLDIQyneqr	407	411	0.238	0.139	-1	1.0	0.0	0.234148621786	0.17072													Disorder:0.24
506	Q9VC56	Ubiquitin carboxyl-terminal hydrolase puf	puf	epeekKIEKQsrege	2469	2473	0.729	0.3	-1	1.0	0.0	0.73189821413	0.0
507	Q9VCD1	Rootletin, isoform D	Root	egrasKLELQrvame	1620	1624	0.349	0.47	-1	0.309255820024	0.14992	0.365541132725	0.15448							coiled-coil region|1520|1624|0						Disorder:0.35
508	Q9VCD8	Structural maintenance of chromosomes protein	SMC1	qsdirKLEKQladve	358	362	0.394	0.366	-1	0.0239141899652	0.23432	0.271442648013	0.29192	SMC_N|PF02463|26|1223|0						coiled-coil region|342|383|0						Disorder:0.39;Domain:SMC_N
509	Q9VCG3	Putative OPA3-like protein CG13603	CG13601	temnfRLERQdaqir	133	137	0.363	0.114	-1	1.0	0.0	0.433122365179	0.26712	OPA3|PF07047|6|136|0						coiled-coil region|108|154|0						Disorder:0.36;Domain:OPA3
510	Q9VCS7	GH07323p	Nha2	rplhtKLDIQkiped	23	27	0.598	0.874	-1	1.0	0.0	0.765832769041	0.1452
511	Q9VCT4	Klingon	klg	iltleKLERQqagvy	255	259	0.319	0.159	-1	1.0	0.0	0.487054862675	0.226	Ig_3|PF13927|196|270|0;Ig-like|Q9VCT4|197|279|0												Disorder:0.32;Domain:Ig_3,Ig-like
512	Q9VCY1	CG6937	Dmel\CG6937	kpkaqKIEKQstpkk	11	15	0.725	0.29	-1	1.0	0.0	0.619480915712	0.2016
513	Q9VDC6	Ebony	e	llvngKVDRQallkt	540	544	0.17	0.099	-1	0.0398289373443	0.2724	0.0258421522699	0.21144													Disorder:0.17
514	Q9VDH8	40S ribosomal protein S30	RpS30	kgqtpKVEKQekkkk	90	94	0.705	0.076	-1	0.662518398242	0.18752	0.545833160097	0.14616	Ribosomal_S30|PF04758|73|130|0			4V6W|6.0|EM|Ae|1|132|0									Domain:Ribosomal_S30
515	Q9VDM6	Eukaryotic translation initiation factor 3 subunit G-2	eIF3g2	vvrtfKIEKQivpka	53	57	0.2	0.338	-1	0.956270987194	0.13952	0.417670742488	0.22216	eIF3g|PF12353|23|138|0												Disorder:0.2;Domain:eIF3g
516	Q9VDY3	Uncharacterized protein, isoform A	Dmel\CG14280	gvqqlRLDFQmfels	315	319	0.116	0.072	-1	1.0	0.0	0.190621677752	0.28928	CUB|PF00431|275|389|0;CUB|Q9VDY3|275|393|0												Disorder:0.12;Domain:CUB
517	Q9VDY7	AT04468p	Dmel\CG5250	qviepRVDIQfdyhp	210	214	0.058	0.062	-1	1.0	0.0	0.962234315393	0.14832	Na_K-ATPase|PF00287|133|294|0												Disorder:0.06;Domain:Na_K-ATPase
518	Q9VE59	Uncharacterized protein, isoform A	Dmel\CG14304	meekmRLEKQrkaaq	966	970	0.593	0.128	-1	1.0	0.0	0.627151042699	0.29024							coiled-coil region|957|978|0						Localisation:Secreted
519	Q9VE94	LD14127p	BEST:CK01205	nhvykKLERQkrtgp	99	103	0.454	0.164	-1	1.0	0.0	0.979322779979	0.05096	RNA_pol_I_A49|PF06870|33|379|0												Domain:RNA_pol_I_A49
520	Q9VEE5	Rab3 interacting molecule, isoform Q	Rim	ltrtaRLDVQqrnsl	547	551	0.543	0.695	-1	1.0	0.0	0.137933926067	0.0096
521	Q9VEN1	Filamin-A	cher	agdahKLEVQqfpqg	1900	1904	0.537	0.175	-1	0.592344374189	0.23504	0.657453161804	0.23952	Filamin|PF00630|1895|1983|0						repeat:Filamin 18|1893|1986|0						Domain:Filamin
522	Q9VEZ0	Myosin heavy chain-like, isoform A	Mhcl	qatraRLEVQvnrhk	1979	1983	0.398	0.403	-1	0.217802407327	0.28088	0.151728804857	0.17784							coiled-coil region|1956|2011|0						Disorder:0.4
523	Q9VEZ2	Uncharacterized protein	Dmel\CG10185	mllfeRVEKQhgril	622	626	0.034	0.035	-1	0.666746630045	0.23328	0.814832732069	0.2244													Disorder:0.03
524	Q9VF18	CG9632, isoform A	NEST:bs19g07	iewlrKLEVQrrqcy	114	118	0.222	0.774	-1	1.0	0.0	0.119748627673	0.29768													Disorder:0.22
525	Q9VF33	Alpha-mannosidase	alpha-Man-IIb	seehsKFDFQpewmr	134	138	0.409	0.257	-1	0.0446510929247	0.17736	0.339070557259	0.21088
526	Q9VF34	CG9593	AAF55227	ddhelRIELQeagep	249	253	0.177	0.045	-1	1.0	0.0	0.21447422819	0.21624	Fibrinogen_C|PF00147|151|371|0;Fibrinogen C-terminal|Q9VF34|146|372|0												Disorder:0.18;Localisation:Secreted;Domain:Fibrinogen C-terminal,Fibrinogen_C
527	Q9VFF6	CG3610	Dmel\CG3610	rentrRLDVQcyqdm	407	411	0.335	0.318	-1	1.0	0.0	0.891700953859	0.1484	TPH|PF13868|122|473|0												Disorder:0.33;Domain:TPH
528	Q9VG04	CG8031	Dmel\CG8031	hksieKLDKQgmdii	211	215	0.2	0.043	-1	0.163038616364	0.29464	0.55292159426	0.31616	Memo|PF01875|5|290|0												Disorder:0.2;Domain:Memo
529	Q9VGE7	Beta-galactosidase	Ect3	ilrdvRLDKQvlsnw	495	499	0.113	0.067	-1	0.668887906104	0.23536	0.949675924613	0.1844													Disorder:0.11
530	Q9VGP7	Mitochondrial ribosomal protein L40	mRpL40	drkkkKIEKQirrle	59	63	0.491	0.111	-1	0.564079020448	0.25696	0.429519829105	0.2796	MRP-L28|PF09812|33|193|0						coiled-coil region|50|70|0						Domain:MRP-L28
531	Q9VGU5	Tetratricopeptide repeat protein 14 homolog	CG6621	iellkKIDFQealrq	551	555	0.408	0.978	-1	1.0	0.0	0.812807344705	0.102
532	Q9VGV6	IP11787p	Dmel\CG14694	syiyaKVDKQyyprv	122	126	0.018	0.021	-1	0.658843126327	0.23288	0.498297599184	0.20008	Folate_carrier|PF01770|2|411|0							transmembrane region:Helical|103|120|-2					Disorder:0.02;Domain:Folate_carrier
533	Q9VGW6	DNA replication licensing factor Mcm5	Mcm5	qetlnRIEKQlkrrf	673	677	0.391	0.093	-1	0.242448535713	0.17728	0.20897917877	0.05152													Disorder:0.39
534	Q9VGZ0	Probable cytochrome P450 12e1, mitochondrial	Cyp12e1	leklaRFDRQtavii	307	311	0.028	0.05	-1	0.987231822046	0.05232	0.864200641715	0.21232	p450|PF00067|42|517|0												Disorder:0.03;Domain:p450
535	Q9VH10	Uncharacterized protein, isoform B	Dmel\CG42795	tgfnhKVDRQleetc	2765	2769	0.34	0.638	-1	1.0	0.0	0.189696512905	0.38256													Disorder:0.34
536	Q9VH31	Niemann-Pick type C-2c	Npc2c	kgteaKIDIQfvatr	59	63	0.123	0.082	-1	0.972568336223	0.07432	0.94901377949	0.15832	E1_DerP2_DerF2|PF02221|23|158|0												Disorder:0.12;Domain:E1_DerP2_DerF2
537	Q9VH77	Mannose-6-phosphate isomerase	Dmel\CG8417	slesyKLEIQafgsi	323	327	0.017	0.07	-1	0.973161438308	0.0412	0.917673185574	0.166	PMI_typeI|PF01238|1|347|0												Disorder:0.02;Domain:PMI_typeI
538	Q9VH84	Pinin, isoform A	Pnn	aeidrKVEKQelqer	166	170	0.394	0.078	-1	0.199267125368	0.31744	0.572529961663	0.29112	Pinin_SDK_memA|PF04696|126|251|0						coiled-coil region|153|173|0						Disorder:0.39;Domain:Pinin_SDK_memA
539	Q9VH85	GH14967p	side-VII	ledgwKLDIQyvpea	336	340	0.207	0.245	-1	1.0	0.0	0.517355256065	0.2212	Ig-like|Q9VH85|343|435|3												Disorder:0.21
540	Q9VHA6	CG8312, isoform A	Dmel\CG8312	tynakKFEKQeqkrl	145	149	0.504	0.412	-1	1.0	0.0	0.924666205908	0.17184
541	Q9VHA8	LD25575p	P58IPK	ykklrKVEKQlvnae	270	274	0.126	0.072	-1	0.225463608921	0.32896	0.621460124467	0.26744													Disorder:0.13
542	Q9VHK1	Polychaetoid, isoform J	pyd	pdlppRIDRQskpgd	1293	1297	0.73	0.53	-1	1.0	0.0	0.158774007759	0.00384
543	Q9VHK3	Polychaetoid, isoform A	pyd	pdlppRIDRQskpgd	851	855	0.73	0.482	-1	1.0	0.0	0.14429788425	0.17128
544	Q9VHK4	Polychaetoid, isoform B	pyd	pdlppRIDRQskpgd	929	933	0.73	0.53	-1	0.0247016332824	0.19992	0.00933275861215	0.2284
545	Q9VHL0	Hinge2	hng2	mcadrKLDFQievlk	237	241	0.109	0.547	-1	1.0	0.0	0.0650991536228	0.1528	BESS|PF02944|216|250|0;BESS|Q9VHL0|215|254|0												Disorder:0.11;Domain:BESS
546	Q9VHR2	Uncharacterized protein, isoform E	43462	gvpvrRFERQdfdnd	1042	1046	0.507	0.568	-1	1.0	0.0	0.029775118075	0.352
547	Q9VHX0	LD18233p	Pbp95	kskkaRIERQaesfs	501	505	0.492	0.095	-1	1.0	0.0	0.999387061828	0.05312
548	Q9VIF2	CG9248, isoform A	Dmel\CG9248	askedKIDIQirrfi	403	407	0.221	0.1	-1	0.927860217129	0.12072	0.827878890223	0.19704	PLDc_3|PF13918|238|416|0												Disorder:0.22;Domain:PLDc_3
549	Q9VIG1	FI12406p	l(2)05287	fddedRLELQflagg	8	12	0.277	0.065	-1	1.0	0.0	0.91525283451	0.18992													Disorder:0.28
550	Q9VIS5	Uncharacterized protein	Dmel\CG10631	igreiKLEVQterem	2106	2110	0.462	0.159	-1	1.0	0.0	0.73189821413	0.0
551	Q9VJ03	Uncharacterized protein	Dmel\CG10700	vvvchKLEVQenemr	15	19	0.25	0.081	-1	0.889358676091	0.17344	0.992257896654	0.08296	Rieske|PF00355|8|96|0;Rieske|Q9VJ03|10|106|0												Disorder:0.25;Domain:Rieske
552	Q9VJ87	Pre-mRNA-splicing factor CWC22 homolog	ncm	slerrRVERQrrhee	284	288	0.593	0.363	-1	1.0	0.0	0.835455858583	0.16088							compositionally biased region:Arg-rich|228|336|0
553	Q9VJ95	Tyrosine-protein phosphatase	Ptp36E	fpvlyKLEFQtaakv	103	107	0.102	0.319	-1	0.0724599016963	0.28424	0.837673958722	0.11784	Tyrosine-protein phosphatase|Q9VJ95|94|369|0												Disorder:0.1;Domain:Tyrosine-protein phosphatase
554	Q9VJA5	CG5755	anon-WO0140519.163	etilhRLELQgtrti	326	330	0.044	0.036	-1	0.254718773619	0.312	0.0942876421763	0.26144	Mito_carr|PF00153|298|398|0						repeat:Solcar|297|399|0						Disorder:0.04;Domain:Mito_carr
555	Q9VJC6	Dynein heavy chain at 36C	Dhc36C	yriiqKLDKQmgdhp	798	802	0.254	0.123	-1	0.011351337898	0.31368	0.0470701119221	0.37928	DHC_N2|PF08393|745|1151|0												Disorder:0.25;Domain:DHC_N2
556	Q9VJC6	Dynein heavy chain at 36C	Dhc36C	ftneeKIEVQekmaq	2418	2422	0.386	0.056	-1	0.945500227629	0.24912	0.820359994841	0.35048	AAA_8|PF12780|2291|2562|0												Disorder:0.39;Domain:AAA_8
557	Q9VJJ8	LD30602p	CT15043	nkllrKLEKQresnp	155	159	0.903	0.988	-1	1.0	0.0	0.264194469639	0.18632
558	Q9VJJ9	FI20237p1	CT15043	nkllrKLEKQresnp	504	508	0.903	0.988	-1	1.0	0.0	0.443107579285	0.1536
559	Q9VJW9	Kuzbanian, isoform A	kuz	ehrniRFEVQrikid	479	483	0.342	0.178	-1	1.0	0.0	0.574628494008	0.0004	Reprolysin_2|PF13574|446|660|0;Peptidase M12B|Q9VJW9|430|658|0												Disorder:0.34;Localisation:Secreted;Domain:Peptidase M12B,Reprolysin_2
560	Q9VJX8	Very-long-chain (3R)-3-hydroxyacyl-CoA dehydratase	HADC[CG9267]	vvsdnKIELQirkle	76	80	0.087	0.063	-1	0.952882063261	0.14488	0.955802006119	0.12296	CS|PF04969|6|83|0;CS|Q9VJX8|3|93|0												Disorder:0.09;Domain:CS
561	Q9VK36	CG5204	kmg	pleqlKVELQqqemq	233	237	0.301	0.139	-1	1.0	0.0	0.208965165407	0.28408							coiled-coil region|229|249|0						Disorder:0.3
562	Q9VK56	Multidrug-Resistance like protein 1, isoform A	MRP	wpqegRVEFQnfqvr	1309	1313	0.362	0.094	-1	0.792111229822	0.20936	0.518667240436	0.29144	ABC transporter|Q9VK56|1310|1544|0												Disorder:0.36;Domain:ABC transporter
563	Q9VKC8	FI03495p	Tom70	krpkaKIEKQaisld	54	58	0.554	0.209	-1	0.888450589375	0.1332	0.929210976832	0.05544
564	Q9VKH9	CENP-ana, isoform A	cana	celqkKLEKQsedek	1028	1032	0.308	0.057	-1	1.0	0.0	0.593522695908	0.25968													Disorder:0.31
565	Q9VKI0	CENP-meta, isoform C	cmet	nsdqiRLDLQetkeq	1812	1816	0.367	0.12	-1	1.0	0.0	0.586793964513	0.2428							coiled-coil region|1805|1856|0						Disorder:0.37
566	Q9VKJ1	MPN domain-containing protein CG4751	CG4751	pcrstRFDRQragev	332	336	0.369	0.044	-1	1.0	0.0	0.381146349156	0.31552	JAB|PF01398|275|385|0;MPN|Q9VKJ1|284|420|0												Disorder:0.37;Domain:MPN,JAB
567	Q9VKJ9	Coiled-coil and C2 domain-containing protein 1-like	l(2)gd1	yderfKVDIQrtnrq	720	724	0.402	0.08	-1	0.468554778744	0.30232	0.765322187602	0.20824	C2|PF00168|632|778|0												Domain:C2
568	Q9VKU1	Fatty acid (Long chain) transport protein, isoform A	Fatp	tfklrKVDLQkegyd	582	586	0.218	0.063	-1	0.188354317415	0.31696	0.0855783300064	0.20144													Disorder:0.22
569	Q9VKU2	CG7384	Dmel\CG7384	lntlpKIEIQtchdq	72	76	0.238	0.301	-1	1.0	0.0	0.980701209629	0.05392													Disorder:0.24
570	Q9VL03	Uncharacterized protein, isoform B	Dmel\CG13138	grrseKLDLQhynre	60	64	0.613	0.528	-1	1.0	0.0	0.834433715128	0.17968
571	Q9VLC8	AT19071p	BcDNA:AT19071	eptlwRIDRQpivyp	93	97	0.149	0.063	-1	1.0	0.0	0.737382420537	0.18472													Disorder:0.15
572	Q9VLL0	Beta-alanine-activating enzyme	U26	cnvhgKLDKQqllkm	516	520	0.075	0.052	-1	0.032995728666	0.2844	0.149489762453	0.25488							binding site:ATP|516|516|0						Disorder:0.07
573	Q9VLL1	D12	D12	irellRLEFQreisq	71	75	0.128	0.344	-1	1.0	0.0	0.0585926275051	0.30248													Disorder:0.13
574	Q9VLS7	LD21067p	PAPLA1	tseepKLDIQpsyiq	173	177	0.524	0.298	-1	1.0	0.0	0.209045049759	0.23016
575	Q9VLT3	LD23292p	Mcr	sgrcyRLEKQcdglf	893	897	0.007	0.074	-1	0.911096880886	0.2348	0.961757863991	0.16144			Other|||disulfide bond|Q9VLT3|886|904|0;Other|||disulfide bond|Q9VLT3|898|913|1										Disorder:0.01;Localisation:Secreted
576	Q9VM97	Thrombospondin, isoform A	Tsp	dylktKVELQd	1055	1059	0.538	0.03	-1	0.842939734837	0.14208	0.746708802884	0.19408
577	Q9VMA6	LD20162p	Dmel\CG31633	wrnirRLDLQlcwyl	151	155	0.021	0.057	-1	1.0	0.0	0.0531330847989	0.31672													Disorder:0.02
578	Q9VMD9	Tiggrin	Tig	lnnwqKIERQrlldl	858	862	0.184	0.077	-1	1.0	0.0	0.276187599661	0.1728													Disorder:0.18
579	Q9VMJ7	Lysine-specific demethylase lid	lid	egsslRIELQqldll	1041	1045	0.13	0.08	-1	0.538194598825	0.25816	0.0543830186927	0.35264	PLU-1|PF08429|895|1230|0						coiled-coil region|960|1049|0						Disorder:0.13;Domain:PLU-1
580	Q9VMN5	60 kDa heat shock protein homolog 2, mitochondrial	Hsp60C	tskgaKVEFQdalll	236	240	0.043	0.059	-1	0.85890202566	0.1508	0.500097647847	0.17392	Cpn60_TCP1|PF00118|47|550|0												Disorder:0.04;Domain:Cpn60_TCP1
581	Q9VMP1	CG7251, isoform A	anon-WO0140519.103	hckgiKVDRQpeaay	107	111	0.262	0.178	-1	1.0	0.0	0.463608891911	0.25296	DUF4207|PF13904|38|312|0												Disorder:0.26;Domain:DUF4207
582	Q9VN30	Uncharacterized protein	Dmel\CG14651	vsgkeRLELQalgit	369	373	0.109	0.022	-1	1.0	0.0	0.688340229858	0.13384													Disorder:0.11
583	Q9VN49	Uncharacterized protein, isoform I	Dmel\CG43427	lqeerRLEKQlyika	323	327	0.332	0.926	-1	1.0	0.0	0.486530402314	0.01408													Disorder:0.33
584	Q9VN57	FI16519p1	Dmel\CG17387	alralKLELQqhmns	52	56	0.211	0.288	-1	0.594290176391	0.11472	0.385372514177	0.28232							coiled-coil region|45|68|0						Disorder:0.21
585	Q9VN78	GEO10179p1	Dmel\CG12589	rlvtlRLDKQrslye	65	69	0.115	0.059	-1	1.0	0.0	0.32103990066	0.34616													Disorder:0.11
586	Q9VN80	FI23040p1	Dmel\CG12590	iihtkRFDLQgltfd	144	148	0.068	0.05	-1	1.0	0.0	0.535769668466	0.29272													Disorder:0.07
587	Q9VND3	LD24833p	Pi4KIIalpha	sfnyaRIDRQkaklk	384	388	0.269	0.074	-1	1.0	0.0	0.622903306894	0.12168	PI3_PI4_kinase|PF00454|292|665|0												Disorder:0.27;Domain:PI3_PI4_kinase
588	Q9VNP5	Putative ATP-dependent RNA helicase BoYb	BoYb	hdlfdKVDKQlqetq	1003	1007	0.346	0.042	-1	1.0	0.0	0.974892962743	0.0756													Disorder:0.35
589	Q9VNS9	Uncharacterized protein	Dmel\CG14455	kfldlKVDLQndsge	48	52	0.245	0.035	-1	1.0	0.0	0.465582365823	0.19464													Disorder:0.24
590	Q9VNZ4	FI01120p	Dmel\CG11247	dffkiKVELQshveh	392	396	0.084	0.219	-1	0.610361309465	0.21608	0.235142192706	0.31672													Disorder:0.08
591	Q9VNZ7	LD44094p	Dmel\CG11248	aeaesRIDVQikkte	457	461	0.281	0.108	-1	1.0	0.0	0.990926544828	0.04208							coiled-coil region|430|464|0						Disorder:0.28
592	Q9VNZ7	LD44094p	Dmel\CG11248	qdeenRLELQllkkt	590	594	0.339	0.194	-1	1.0	0.0	0.373708352553	0.22976													Disorder:0.34
593	Q9VP67	FI07739p	Dmel\CG10510	tlndlRLEFQyftnv	309	313	0.206	0.48	-1	1.0	0.0	0.153039426168	0.24008													Disorder:0.21
594	Q9VP68	Uncharacterized protein, isoform A	Dmel\CG10512	avavgKIEIQrrkga	275	279	0.349	0.252	-1	0.318174796317	0.2808	0.263269892256	0.18128	Ldh_2|PF02615|94|431|0												Disorder:0.35;Domain:Ldh_2
595	Q9VPB4	CG3698	Dmel\CG3698	kskpqRIEFQryskr	100	104	0.621	0.778	-1	1.0	0.0	0.00844234323899	0.06336
596	Q9VPH7	Eukaryotic peptide chain release factor subunit 1	eRF1	gilryKVDFQsmqld	417	421	0.123	0.159	-1	0.935498686931	0.0904	0.688792767922	0.21672	eRF1_3|PF03465|280|418|0												Disorder:0.12;Domain:eRF1_3
597	Q9VPP2	CG4213, isoform A	Dmel\CG4213	sgnreRLEIQlcqfq	821	825	0.242	0.601	-1	1.0	0.0	0.308627660919	0.22							coiled-coil region|791|818|-3						Disorder:0.24
598	Q9VPS7	Metabotropic GABA-B receptor subtype 3, isoform A	GABA-B-R3	relqyRVEVQnrvyk	927	931	0.172	0.085	0.304	1.0	0.0	0.244575170345	0.1988				5GWM||NMR|B|914|954|0			coiled-coil region|932|952|1						Disorder:0.17;Surface accessibility:30.4%
599	Q9VPU5	Uncharacterized protein, isoform A	BcDNA:AT06839	qaeelKLERQneqla	31	35	0.354	0.072	-1	1.0	0.0	0.630691345734	0.18536							coiled-coil region|4|42|0						Disorder:0.35
600	Q9VPU7	Arouser, isoform C	aru	hvskrRLEVQagsgl	502	506	0.573	0.48	-1	1.0	0.0	0.737379036373	0.15152
601	Q9VPU8	KRR1 small subunit processome component homolog	dbe	sqpesKVDKQlasge	259	263	0.669	0.546	-1	0.196362031393	0.24568	0.320758938481	0.32648
602	Q9VQ22	LP24076p	Dmel\CG10869	errlsKIELQkeqat	229	233	0.344	0.544	-1	1.0	0.0	0.033001470369	0.28168							coiled-coil region|220|240|0						Disorder:0.34
603	Q9VQ22	LP24076p	Dmel\CG10869	lllaeKVDFQqlatk	451	455	0.059	0.075	-1	1.0	0.0	0.168217274239	0.37576	DUF4795|PF16043|378|611|0												Disorder:0.06;Domain:DUF4795
604	Q9VQ91	GH18329p	papi	rapvvKVELQvpqrl	138	142	0.152	0.109	-1	0.750944197856	0.19248	0.780556312878	0.2212	KH_1|PF00013|138|201|0												Disorder:0.15;Domain:KH_1
605	Q9VQB3	CG3597, isoform A	BVRA	qlnkeRVDVQidfml	211	215	0.15	0.053	-1	0.00390300235289	0.35352	0.156642223394	0.33032													Disorder:0.15
606	Q9VQF1	FI05237p	Dmel\CG31689	qvqvqKIEIQnmess	318	322	0.474	0.106	-1	0.235635753245	0.24168	0.993430827646	0.09936
607	Q9VQI9	AF4/FMR2 family member 4	lilli	rrereKIERQqgiqi	73	77	0.534	0.241	-1	1.0	0.0	0.174226191469	0.25248
608	Q9VQK8	FI02048p	Dmel\CG17219	mkhgaRVDFQdynkd	165	169	0.057	0.029	-1	0.751959388178	0.23144	0.46003071495	0.31072	Methyltransf_16|PF10294|106|268|0												Disorder:0.06;Domain:Methyltransf_16
609	Q9VQL0	Uncharacterized protein, isoform B	Dmel\CG17258	dlqriKLERQerlim	537	541	0.083	0.185	-1	1.0	0.0	0.044586181081	0.00488							coiled-coil region|543|570|2						Disorder:0.08
610	Q9VQU4	Lectin-24A	lectin-24A	sagtaKIEIQplpal	24	28	0.043	0.03	-1	1.0	0.0	0.993970918345	0.07064							signal peptide|1|23|-1						Disorder:0.04
611	Q9VQU8	Uncharacterized protein, isoform C	Dmel\CG43707	hdgceKLELQvarti	1490	1494	0.132	0.172	-1	1.0	0.0	0.355204082932	0.33776	PDZ|PF00595|1421|1496|0												Disorder:0.13;Domain:PDZ
612	Q9VQW7	Echinoid, isoform A	ed	lssgyRLDFQpergi	98	102	0.211	0.145	-1	1.0	0.0	0.992861347965	0.06952	Ig-like|Q9VQW7|37|142|0												Disorder:0.21;Domain:Ig-like
613	Q9VR42	Serine/threonine-protein kinase RIO3	Dmel\CG3008	neelrRIERQqnkqs	119	123	0.479	0.08	-1	0.470685126521	0.31552	0.542152302233	0.32944
614	Q9VR81	N-acetylglucosamine-6-phosphate deacetylase	CG17065	paqclKIEKQkgtld	377	381	0.117	0.033	-1	0.983864731196	0.08896	0.941235812347	0.22536	Amidohydro_1|PF01979|76|412|0												Disorder:0.12;Domain:Amidohydro_1
615	Q9VRC5	AT30947p	I-3	vrtrnRLEKQriqeq	127	131	0.605	0.152	-1	1.0	0.0	1.0	0.0
616	Q9VRJ3	Gdap1, isoform A	Gdap1	aalqhKLDIQlrrhe	190	194	0.271	0.069	-1	0.0215669723733	0.31304	0.0266996457342	0.18344	GST_C|PF00043|153|283|0;GST C-terminal|Q9VRJ3|156|303|0												Disorder:0.27;Domain:GST_C,GST C-terminal
617	Q9VRT6	RE27477p	Dmel\CG13295	kmlveKLELQdarye	214	218	0.096	0.133	-1	0.27284316122	0.31848	0.481811768352	0.30872	DUF4461|PF14688|177|483|0						coiled-coil region|190|217|0						Disorder:0.1;Domain:DUF4461
618	Q9VS57	RE14391p	Sec63	qqqelKLDVQkapap	707	711	0.644	0.461	-1	0.137383577955	0.22216	0.0592877147605	0.2612	Sec63|PF02889|607|707|0												Domain:Sec63
619	Q9VSF5	CG7366	anon-WO0140519.185	lqestRLERQrlral	293	297	0.258	0.064	-1	1.0	0.0	0.569624471901	0.19704							coiled-coil region|278|309|0						Disorder:0.26
620	Q9VSG9	GH24192p	Dmel\CG13671	edywkKFDKQsedis	319	323	0.388	0.172	-1	1.0	0.0	0.620382398544	0.18176													Disorder:0.39
621	Q9VSG9	GH24192p	Dmel\CG13671	fptdvRIDVQnvfaf	612	616	0.03	0.056	-1	1.0	0.0	0.918997911676	0.09984													Disorder:0.03
622	Q9VSS9	CG5087, isoform A	Dmel\CG5087	nlnyeRIEFQspqqp	417	421	0.219	0.051	-1	0.998678659928	0.02064	0.967455915668	0.08984													Disorder:0.22
623	Q9VST4	CG5144	Dmel\CG5144	lhlklRLELQllgrc	8	12	0.012	0.441	-1	0.951583248196	0.09832	0.964152570916	0.1456													Disorder:0.01
624	Q9VSV5	FI23905p1	GluRIB	nvssrRFELQayvdv	74	78	0.046	0.059	-1	0.165603631831	0.34936	0.914990187112	0.13224	ANF_receptor|PF01094|54|464|0												Disorder:0.05;Domain:ANF_receptor
625	Q9VT65	Calpain-B	CalpB	vegysRFDVQqgelg	303	307	0.158	0.066	-1	1.0	0.0	0.194873946751	0.00584	Peptidase_C2|PF00648|260|556|0												Disorder:0.16;Domain:Peptidase_C2
626	Q9VTH0	Procollagen lysyl hydroxylase, isoform A	Plod	aklglKLDVQsrlfq	200	204	0.12	0.073	-1	0.371162309626	0.35632	0.270298629544	0.35736													Disorder:0.12;Localisation:Secreted
627	Q9VTI3	MIP04348p	BcDNA:AT04143	vttmdKVDFQcdrcs	29	33	0.07	0.055	-1	1.0	0.0	0.988727357732	0.04048	PfkB|PF00294|10|309|0												Disorder:0.07;Domain:PfkB
628	Q9VTN6	CG5964	Dmel\CG5964	qyyieKLEKQkedyv	475	479	0.261	0.228	-1	0.892467593973	0.17376	0.507183912306	0.2148							coiled-coil region|473|504|0						Disorder:0.26
629	Q9VTX2	RE32936p	Smyd4-2	wpllqKLDKQvrfwc	550	554	0.029	0.078	-1	0.965621684956	0.11488	0.883756836774	0.17792													Disorder:0.03
630	Q9VTY8	Non-specific serine/threonine protein kinase	sti	nlslwKVEKQleeal	881	885	0.178	0.436	-1	0.00450486489269	0.18432	0.0305666159063	0.37824							coiled-coil region|879|955|0						Disorder:0.18
631	Q9VU24	MIP11263p	Dmel\CG14118	qgspcRVDVQndlpr	54	58	0.391	0.053	-1	1.0	0.0	0.824355843605	0.18													Disorder:0.39
632	Q9VU84	Drebrin-like protein	Abp1	ekeskRLELQkleqe	196	200	0.489	0.475	-1	0.848091852659	0.2028	0.918496910816	0.20256							coiled-coil region|177|220|0
633	Q9VUE8	Big bang, isoform C	bbg	dsqpvKVDIQieeev	1152	1156	0.433	0.271	-1	1.0	0.0	0.456391317831	0.2552
634	Q9VUH6	Myopic	mop	dharvKLDKQtddyi	1575	1579	0.262	0.094	-1	0.873837924502	0.24096	0.972032540433	0.1932	Y_phosphatase|PF00102|1557|1788|0;Tyrosine-protein phosphatase|Q9VUH6|1529|1784|0												Disorder:0.26;Domain:Tyrosine-protein phosphatase,Y_phosphatase
635	Q9VUI7	CG3349	Dmel\CG3349	engieKFERQlqytr	628	632	0.272	0.224	-1	1.0	0.0	1.0	0.0							coiled-coil region|604|624|-4						Disorder:0.27;Localisation:Secreted
636	Q9VUJ0	39S ribosomal protein L39, mitochondrial	mRpL39	dlrieRLDVQqdlaq	209	213	0.278	0.148	-1	0.188112381237	0.29608	0.059970117099	0.3464													Disorder:0.28
637	Q9VUV9	Putative U5 small nuclear ribonucleoprotein 200 kDa helicase	l(3)72Ab	vreeeKLELQklmer	1034	1038	0.182	0.03	-1	0.228975862627	0.29104	0.516532193331	0.13744	Sec63|PF02889|981|1285|0												Disorder:0.18;Domain:Sec63
638	Q9VV33	AT27312p	Dmel\CG13039	tiripRLEIQsyssg	104	108	0.449	0.657	-1	1.0	0.0	0.803083705426	0.32784
639	Q9VVB6	GH17145p	Lmpt	prmreRLDKQikeaa	63	67	0.495	0.084	-1	1.0	0.0	0.305586745416	0.23952							coiled-coil region|54|74|0
640	Q9VVG4	Exocyst complex component 1	Sec3	gvpqkRIDRQinedv	568	572	0.481	0.042	-1	0.860995230245	0.19984	0.908442575806	0.13696	Sec3_C|PF09763|200|866|0												Domain:Sec3_C
641	Q9VVH3	MICOS complex subunit MIC13 homolog QIL1	QIL1	rphvqKLEKQlpfev	48	52	0.392	0.069	-1	1.0	0.0	0.885794912337	0.25728	QIL1|PF15884|3|97|0												Disorder:0.39;Domain:QIL1
642	Q9VVH8	CG6333, isoform A	Dmel\CG6333	lmqarRIEKQqremk	100	104	0.365	0.219	-1	1.0	0.0	0.466354615922	0.32576							coiled-coil region|98|118|0						Disorder:0.36
643	Q9VVL8	FI03887p	TrpRS-m	ptqsmRVEKQlgstr	493	497	0.554	0.442	-1	1.0	0.0	0.0136564026073	0.2348
644	Q9VVW9	IP09370p	Dmel\CG14079	krfyvKLDLQlhalt	9	13	0.015	0.055	-1	1.0	0.0	0.987377996816	0.13416	SPATA6|PF14909|10|145|0												Disorder:0.01;Domain:SPATA6
645	Q9VW28	CG8765, isoform A	Dmel\CG8765	taefqKIEIQtpttp	596	600	0.588	0.884	-1	1.0	0.0	0.999295567259	0.01712
646	Q9VWB0	Tectonin beta-propeller repeat-containing protein	Pex23	dadqiRFDLQshsav	844	848	0.237	0.214	-1	1.0	0.0	0.469010053902	0.18032	Gal-bind_lectin|PF00337|815|954|0												Disorder:0.24;Domain:Gal-bind_lectin
647	Q9VWH7	6-phosphofructo 2-kinase/fructose 2,6-bisphosphatase long form	Pfrx	ngnggRVDVQahq	709	713	0.713	0.197	-1	1.0	0.0	0.99998894634	0.04136
648	Q9VWM0	GEO02492p1	Obp18a	fgddgKIDLQkvgkr	73	77	0.287	0.049	-1	1.0	0.0	0.266569526585	0.27096	PBP_GOBP|PF01395|18|120|0												Disorder:0.29;Localisation:Secreted;Domain:PBP_GOBP
649	Q9VWR0	Uncharacterized protein	Dmel\CG12609	mmeiqRLERQkrlla	6	10	0.499	0.089	-1	1.0	0.0	0.277374100155	0.03312
650	Q9VWZ3	Dynein heavy chain at 16F	Dhc16F	drvdkRIEKQrpqdk	443	447	0.715	0.037	-1	0.933013807295	0.1564	0.908330584995	0.22888
651	Q9VX13	FI05221p	Dmel\CG15814	pyckeKVDLQkmfrn	272	276	0.035	0.025	-1	0.330435684463	0.23368	0.389191164665	0.23296	zf-RING_2|PF13639|218|270|-2												Disorder:0.03
652	Q9VX48	SD02996p	Dmel\CG43658	sprssKLDKQnsldq	1118	1122	0.648	0.439	-1	1.0	0.0	0.225385303243	0.15312
653	Q9VX63	CG8915, isoform A	Dmel\CG8915	lllatKLELQknphl	350	354	0.047	0.103	-1	0.980973849131	0.09248	0.868341493603	0.26264	DEAD|PF00270|211|375|0;Helicase ATP-binding|Q9VX63|219|386|0												Disorder:0.05;Domain:Helicase ATP-binding,DEAD
654	Q9VX72	Uncharacterized protein, isoform A	Dmel\CG32563	mRFEVQsskiv	2	6	0.784	0.267	-1	1.0	0.0	0.989426519198	0.05888
655	Q9VXG5	TNF-receptor-associated factor-like, isoform B	Traf-like	svsmdRLDRQsdqrl	27	31	0.429	0.188	-1	1.0	0.0	0.989091706789	0.0432
656	Q9VXH3	Phosphoinositide phospholipase C	sl	qfailRFEVQdedmf	1177	1181	0.14	0.066	-1	0.124087422281	0.33104	0.242019134785	0.20032	C2|PF00168|1109|1211|0;C2|Q9VXH3|1104|1196|0												Disorder:0.14;Domain:C2
657	Q9VXL0	Odorant receptor 13a	Or13a	wegsdRIEIQsftpt	349	353	0.276	0.021	-1	1.0	0.0	0.996294190041	0.03912	7tm_6|PF02949|72|400|0							topological domain:Cytoplasmic|321|385|0					Disorder:0.28;Domain:7tm_6
658	Q9VXT5	CWF19-like protein 2 homolog	CG9213	cfdsaKLDKQllvsl	481	485	0.05	0.121	-1	0.965195152591	0.16856	0.748626562002	0.24856	CwfJ_C_1|PF04677|460|584|0												Disorder:0.05;Domain:CwfJ_C_1
659	Q9VXU8	Gamma-tubulin complex component	Grip128	plveqRLERQrerlk	712	716	0.346	0.027	-1	1.0	0.0	0.856684329967	0.104	Spc97_Spc98|PF04130|373|981|0												Disorder:0.35;Domain:Spc97_Spc98
660	Q9VXW5	CG9114	Dmel\CG9114	arcslKLEFQsaqdc	432	436	0.07	0.166	-1	1.0	0.0	0.399852874767	0.23352													Disorder:0.07
661	Q9VYE3	FI21110p1	Dmel\CG15747	lekelRIERQvqkdr	125	129	0.467	0.255	-1	0.419022611761	0.28352	0.218940202829	0.21696	DUF2040|PF09745|63|181|0						coiled-coil region|112|132|0						Domain:DUF2040
662	Q9VYF0	CG1764, isoform A	Dmel\CG1764	llengKFDVQlakqq	22	26	0.193	0.097	-1	0.573952771308	0.23272	0.985932496299	0.15304	Amidinotransf|PF02274|1|191|0												Disorder:0.19;Domain:Amidinotransf
663	Q9VYG2	Brahma-associated protein of 60 kDa	Bap60	timrkRLDIQealkr	167	171	0.263	0.259	-1	0.422316641877	0.12536	0.626462567094	0.07056						mutagenesis site:Loss of DNA-binding. Does not affect function in vivo: when associated with A-158 and A-185.|K->A|166|166|-1	region of interest:DNA-binding|116|204|0						Disorder:0.26
664	Q9VYS2	GH09980p	pot	avdspKFDVQvrvkk	365	369	0.458	0.787	-1	1.0	0.0	0.0200538454218	0.072
665	Q9VYS3	Regulator of nonsense transcripts 1 homolog	Upf1	girpfRLEVQyrmhp	678	682	0.056	0.057	-1	0.431888911533	0.21864	0.379240362639	0.05856	AAA_12|PF13087|661|857|0						binding site:ATP|683|683|1						Disorder:0.06;Domain:AAA_12
666	Q9VYW7	CG2533	BcDNA:AT28768	rrqlqRLERQgratg	84	88	0.476	0.072	-1	1.0	0.0	0.956231674557	0.17752							coiled-coil region|68|88|0
667	Q9VZ30	Uncharacterized protein	Dmel\CG11122	rqqqsKLDKQeqlpp	2163	2167	0.706	0.402	-1	1.0	0.0	0.996205230067	0.06176
668	Q9VZ77	Dynein, axonemal, heavy chain 3, isoform D	Dnah3	efavtKFEVQvpgtp	4262	4266	0.068	0.031	-1	0.964348049721	0.12576	0.928880215934	0.21528	Dynein_heavy|PF03028|3658|4381|0												Disorder:0.07;Domain:Dynein_heavy
669	Q9VZ85	Rho guanine nucleotide exchange factor at 64C, isoform A	RhoGEF64C	slqriRLERQpatpg	1278	1282	0.545	0.359	-1	1.0	0.0	0.561024596579	0.29872
670	Q9VZA9	Neurotrophin 1, isoform F	NT1	lsadeRLDLQrnsae	364	368	0.604	0.63	-1	1.0	0.0	0.99399685646	0.08616
671	Q9VZK2	FI01106p	scrt	dkfliKLEKQrttad	68	72	0.284	0.874	-1	1.0	0.0	0.96203202225	0.10704													Disorder:0.28
672	Q9VZT7	Girdin, isoform A	Girdin	ddsinRLDVQskelq	659	663	0.376	0.192	-1	0.878301204171	0.17288	0.954078621665	0.11104													Disorder:0.38
673	Q9W0H9	Rabaptin-5-associated exchange factor for Rab5	Rabex-5	gkrklKLEIQrldsd	153	157	0.347	0.32	-1	1.0	0.0	0.269861143213	0.29032													Disorder:0.35
674	Q9W0M1	Cep290, isoform A	cep290	ealksRIELQqrkii	1732	1736	0.123	0.44	-1	1.0	0.0	0.134441611144	0.2432							coiled-coil region|1726|1746|0						Disorder:0.12
675	Q9W0P8	Mediator of RNA polymerase II transcription subunit 14	MED14	rlsdlKLEFQaflkd	399	403	0.02	0.122	-1	0.835839449432	0.16848	0.638992712036	0.27496													Disorder:0.02
676	Q9W0S8	Augmin complex subunit wac	wac	ttvqqRVELQrilss	84	88	0.213	0.042	-1	1.0	0.0	0.796626354	0.19904							coiled-coil region|86|115|0						Disorder:0.21
677	Q9W138	S-adenosylmethionine sensor upstream of mTORC1	Samtor	etndgKVELQarsri	65	69	0.118	0.051	-1	0.995360036181	0.00376	0.992387360298	0.03016													Disorder:0.12
678	Q9W1B0	Serine/threonine-protein kinase Genghis Khan	gek	syeieRLELQfsekl	637	641	0.36	0.624	-1	0.586764122383	0.17424	0.0521388099033	0.21176							coiled-coil region|643|688|2						Disorder:0.36
679	Q9W1E9	Flavin-containing monooxygenase	Fmo-1	dlvtnKIEFQyfdkv	135	139	0.015	0.108	-1	0.963154032194	0.04888	0.988038334792	0.0668	FMO-like|PF00743|1|219|0												Disorder:0.01;Domain:FMO-like
680	Q9W1L2	Uncharacterized protein, isoform A	CG30183	anrarKLDFQaaats	651	655	0.532	0.81	-1	1.0	0.0	0.644973638525	0.28136
681	Q9W1W0	AT18166p	CG30194	tfklrKVELQqqgfn	659	663	0.21	0.053	-1	0.274504859304	0.28216	0.171017445583	0.3232													Disorder:0.21
682	Q9W205	Jitterbug, isoform F	jbug	dgspfRVDIQqhtqh	2111	2115	0.346	0.086	-1	1.0	0.0	0.992485622233	0.0336	Filamin|PF00630|2021|2111|0						repeat:Filamin|2019|2114|0						Disorder:0.35;Domain:Filamin
683	Q9W246	CG4554	CG4554	ekkdkKIDLQlgvlv	1377	1381	0.037	0.047	-1	0.955920856802	0.13584	0.968916207178	0.14088	DRIM|PF07539|838|1447|0												Disorder:0.04;Domain:DRIM
684	Q9W246	CG4554	CG4554	igrltKLERQplldl	2285	2289	0.059	0.052	-1	0.951471885258	0.09064	0.695079070743	0.26088													Disorder:0.06
685	Q9W2K3	CG9437 protein	hng1	ptgwmKVDLQrrrrt	121	125	0.51	0.293	-1	1.0	0.0	0.763658402984	0.22664
686	Q9W2Z3	Chitinase 6, isoform J	Cht6	lqtenKLEVQtitkg	2339	2343	0.429	0.338	-1	1.0	0.0	0.988757756199	0.054							coiled-coil region|2317|2340|0						Localisation:Secreted
687	Q9W332	Cubilin homolog	Cubn	vislkRIDFQltnge	895	899	0.253	0.387	-1	0.303970604833	0.27432	0.259869642968	0.32912	CUB|PF00431|853|968|0												Disorder:0.25;Domain:CUB
688	Q9W347	C12.2, isoform A	c12.2	eellkKLDIQlvpsp	350	354	0.253	0.147	-1	0.338159259143	0.2128	0.810670179494	0.21152													Disorder:0.25
689	Q9W347	C12.2, isoform A	c12.2	ngydgRLDRQleavv	1216	1220	0.069	0.086	-1	0.336408484217	0.38	0.394769568449	0.30504	VWFA|Q9W347|1196|1380|0												Disorder:0.07;Domain:VWFA
690	Q9W351	LD42637p	Aladin	rtfiqKFDLQisaay	414	418	0.005	0.066	-1	0.940893312541	0.15288	0.824680931804	0.19296													Disorder:0.01
691	Q9W384	Brahma associated protein 111kD	Bap111	sqherRIDIQpaede	195	199	0.748	0.261	-1	1.0	0.0	0.114799665459	0.12592
692	Q9W3Q7	Uncharacterized protein	Dmel\CG12689	girnfRLDLQkrtlc	18	22	0.096	0.588	-1	1.0	0.0	0.902761715371	0.11976													Disorder:0.1
693	Q9W3W6	Uncharacterized protein, isoform A	Dmel\CG14438	firrvRIDFQdtlsk	39	43	0.066	0.091	-1	1.0	0.0	0.986345978979	0.05472													Disorder:0.07
694	Q9W412	GH18658p	CG15891	ynmltKLERQcrtqy	143	147	0.084	0.112	-1	1.0	0.0	0.292635511354	0.17112													Disorder:0.08
695	Q9W468	GH28601p	Dmel\CG15765	aetstKVEVQpstvt	684	688	0.491	0.389	-1	1.0	0.0	0.997632814182	0.0088
696	Q9W474	LD45147p	Dmel\CG42699	esemlKLDVQhlnec	362	366	0.356	0.765	-1	1.0	0.0	0.226491988987	0.01256							coiled-coil region|309|360|-2;coiled-coil region|365|406|0						Disorder:0.36
697	Q9W4F5	Protein tyrosine phosphatase 4E, isoform A	Ptp4E	pgrqyRFEVQassng	781	785	0.469	0.406	-1	0.759930662745	0.19536	0.907183389857	0.15864	fn3|PF00041|708|796|0;Fibronectin type-III|Q9W4F5|708|806|0												Domain:fn3,Fibronectin type-III
698	Q9W4P0	CG2938, isoform B	Dmel\CG2938	cahgqRLEVQllwnm	336	340	0.029	0.038	-1	0.979249950266	0.07224	0.697452817041	0.23088													Disorder:0.03
699	Q9W4Q7	Mnt, isoform D	Mnt	klakqKIELQkrlkq	526	530	0.253	0.457	-1	1.0	0.0	0.0696801344006	0.03584							coiled-coil region|519|539|0						Disorder:0.25
700	Q9W4Y3	Terribly reduced optic lobes, isoform AT	trol	deahvRVEVQerrgd	3240	3244	0.597	0.337	-1	1.0	0.0	0.655734183033	0.2236	I-set|PF07679|3158|3243|0												Domain:I-set
701	Q9W4Y4	Terribly reduced optic lobes, isoform AN	trol	deahvRVEVQerrgd	2939	2943	0.597	0.337	-1	1.0	0.0	0.626602792261	0.23064	I-set|PF07679|2857|2942|0												Domain:I-set
702	Q9W552	Vacuolar protein sorting-associated protein 26	Vps26	pfdfpKVEKQfevya	110	114	0.139	0.058	-1	1.0	0.0	0.65500580173	0.3268	Vps26|PF03643|6|280|0												Disorder:0.14;Domain:Vps26
703	Q9W592	EG:BACN32G11.3 protein	Lrpprc2	alpapKFELQnqnvd	368	372	0.173	0.033	-1	1.0	0.0	0.643357844087	0.27752													Disorder:0.17
704	Q9W592	EG:BACN32G11.3 protein	Lrpprc2	lhelrRLELQispaa	617	621	0.153	0.117	-1	1.0	0.0	0.825090298035	0.10448													Disorder:0.15
705	Q9W5E4	FI21448p1	Mybbp1A	nssskKFEKQiaryv	1057	1061	0.338	0.106	-1	1.0	0.0	0.680732654325	0.21072													Disorder:0.34
706	X2J5P0	CENP-ana, isoform B	cana	celqkKLEKQsedek	506	510	0.308	0.057	-1	1.0	0.0	1.0	0.0													Disorder:0.31
707	X2JAC7	Terribly reduced optic lobes, isoform AX	trol	deahvRVEVQerrgd	2544	2548	0.597	0.337	-1	1.0	0.0	0.534491257965	0.24624	I-set|PF07679|2462|2547|0												Domain:I-set
708	X2JAF1	Lava lamp, isoform D	lva	lleeqKLELQqalea	587	591	0.214	0.67	-1	1.0	0.0	0.929126562734	0.17208							coiled-coil region|580|600|0						Disorder:0.21
709	X2JAF1	Lava lamp, isoform D	lva	aednqKLELQqlrqq	2150	2154	0.573	0.216	-1	1.0	0.0	0.60172329754	0.2452							coiled-coil region|2142|2173|0
710	X2JAI1	Suppressor of hairless, isoform C	Su(H)	rliirKVDKQmalle	340	344	0.081	0.089	-1	0.174288098766	0.09432	0.363017436888	0.00872	BTD|PF09270|253|402|0												Disorder:0.08;Domain:BTD
711	X2JAP0	Gdap1, isoform C	Gdap1	aalqhKLDIQlrrhe	190	194	0.271	0.069	-1	0.073747643263	0.22632	0.0265750656745	0.18392	GST_C|PF00043|153|283|0;GST C-terminal|X2JAP0|156|303|0												Disorder:0.27;Domain:GST_C,GST C-terminal
712	X2JBC1	Upf1, isoform B	Upf1	girpfRLEVQyrmhp	678	682	0.056	0.057	-1	0.431888911533	0.21864	0.379115137443	0.05784	AAA_12|PF13087|661|857|0												Disorder:0.06;Domain:AAA_12
713	X2JC42	Multiplexin, isoform T	Mp	vapsmRFDLQsknll	781	785	0.437	0.287	-1	0.99370734891	0.07368	0.959330956486	0.0148	Endostatin|PF06482|716|983|0												Domain:Endostatin
714	X2JCE8	Terribly reduced optic lobes, isoform BA	trol	deahvRVEVQerrgd	2992	2996	0.597	0.337	-1	1.0	0.0	0.567765459965	0.22872	I-set|PF07679|2910|2995|0												Domain:I-set
715	X2JCK2	Protein tyrosine phosphatase 4E, isoform H	Ptp4E	pgrqyRFEVQassng	781	785	0.469	0.406	-1	0.418837323615	0.25848	0.893187594851	0.15224	fn3|PF00041|708|796|0;Fibronectin type-III|X2JCK2|708|806|0												Domain:fn3,Fibronectin type-III
716	X2JCL0	Multiplexin, isoform U	Mp	vapsmRFDLQsknll	746	750	0.431	0.285	-1	0.991048878957	0.05904	0.986215048425	0.00072	Endostatin|PF06482|681|934|0												Domain:Endostatin
717	X2JDD7	Tiggrin, isoform B	Tig	lnnwqKIERQrlldl	858	862	0.184	0.077	-1	1.0	0.0	0.276187599661	0.1728													Disorder:0.18
718	X2JDJ3	Phosphatidic acid phospholipase A1, isoform D	PAPLA1	tseepKLDIQpsyiq	173	177	0.524	0.298	-1	1.0	0.0	0.240678687061	0.20968
719	X2JDK9	Terribly reduced optic lobes, isoform AS	trol	deahvRVEVQerrgd	2594	2598	0.597	0.337	-1	0.694371081892	0.2236	0.560036741812	0.25	I-set|PF07679|2512|2597|0												Domain:I-set
720	X2JDM5	Mnt, isoform K	Mnt	klakqKIELQkrlkq	452	456	0.253	0.457	-1	1.0	0.0	0.069289761788	0.04616							coiled-coil region|445|465|0						Disorder:0.25
721	X2JE09	Terribly reduced optic lobes, isoform AV	trol	deahvRVEVQerrgd	2762	2766	0.597	0.337	-1	0.768573258113	0.22832	0.487048938888	0.25432	I-set|PF07679|2680|2765|0												Domain:I-set
722	X2JED9	6-phosphofructo-2-kinase, isoform N	Pfrx	ngnggRVDVQahq	708	712	0.713	0.197	-1	1.0	0.0	0.999910085504	0.04056
723	X2JEZ9	Netrin-A, isoform C	NetA	gsemeRFDLQiqavf	624	628	0.563	0.769	-1	0.324365870702	0.22328	0.126180607696	0.1192	NTR|PF01759|617|720|0;NTR|X2JEZ9|533|725|0												Localisation:Secreted;Domain:NTR
724	X2JFY0	N-acetylglucosamine-6-phosphate deacetylase	Dmel\CG17065	paqclKIEKQkgtld	377	381	0.117	0.033	-1	0.983864731196	0.08896	0.942768605815	0.22304	Amidohydro_1|PF01979|76|412|0												Disorder:0.12;Domain:Amidohydro_1
725	X2JGC3	Multiplexin, isoform S	Mp	vapsmRFDLQsknll	577	581	0.431	0.286	-1	0.840896001469	0.16216	0.997583114201	0.05848	Endostatin|PF06482|512|765|0												Domain:Endostatin
726	X2JKD2	Topoisomerase 1, isoform E	Top1	rdqlkKLELQetdrd	528	532	0.453	0.128	-1	0.615602249543	0.134	0.125748444103	0.23776	Topo_C_assoc|PF14370|523|593|0;TOPEUc|X2JKD2|204|565|0						coiled-coil region|512|539|0						Domain:TOPEUc,Topo_C_assoc
727	X2JKF2	CG9213, isoform B	Dmel\CG9213	cfdsaKLDKQllvsl	481	485	0.05	0.121	-1	0.965413145471	0.16792	0.748626562002	0.24856	CwfJ_C_1|PF04677|460|584|0												Disorder:0.05;Domain:CwfJ_C_1

## Sheet: Nter
InstanceId	ProteinAcc	ProteinName	GeneName	Hit	SeqStart	SeqStop	IUPred	Anchor	SA	Conservation QFO (score)	Conservation QFO (var)	Conservation Arthropoda (score)	Conservation Arthropoda (var)	Domain	Motif	Modification	Structure	SNP	Mutagenesis	Region	Topology	SecondaryStructure	Isoform	Switch	Other	Warnings
1	A0A0A1EI90	MIP31562p1	Myo81F	enrrkQRVEKkihel	977	981	0.333	0.075	-1	0.272110526326	0.1652	0.0413471897743	0.20768													Disorder:0.33
2	A0A0B4J401	Uncharacterized protein, isoform V	CG10737	iihsvQRVELnrdgq	577	581	0.339	0.47	-1	1.0	0.0	1.0	0.0													Disorder:0.34
3	A0A0B4JCQ7	Suppressor of variegation 2-10, isoform K	Su(var)2-10	pskpaQKVEVisddi	437	441	0.531	0.582	-1	0.808000381167	0.19648	0.90081456187	0.08936
4	A0A0B4JCT8	Lap1, isoform B	Lap1	rlinlQRLDIggnef	181	185	0.06	0.034	-1	0.797558589196	0.21616	0.26523914614	0.10968	LRR_8|PF13855|155|213|0										Disorder:0.06;Domain:LRR_8
5	A0A0B4JCZ0	Oxysterol-binding protein	Dmel\CG42668	lneisQRLERmqysp	937	941	0.574	0.156	-1	0.115707137162	0.334	0.54307362423	0.14672							coiled-coil region|911|945|0
6	A0A0B4JD03	Suppressor of variegation 2-10, isoform J	Su(var)2-10	pskpaQKVEVisddi	426	430	0.531	0.597	-1	0.866718780685	0.14368	0.837763667093	0.13032
7	A0A0B4JD11	Ef1gamma, isoform C	eEF1gamma	itgmfQRLDKmrkaa	342	346	0.049	0.031	-1	0.211925337512	0.30112	0.298584641757	0.0724	EF1G|PF00647|271|376|0;EF-1-gamma C-terminal|A0A0B4JD11|272|431|0							Disorder:0.05;Domain:EF-1-gamma C-terminal,EF1G
8	A0A0B4JD33	Suppressor of variegation 2-10, isoform L	Su(var)2-10	pskpaQKVEVisddi	473	477	0.531	0.597	-1	0.929202897374	0.06312	0.762468975519	0.124
9	A0A0B4JD63	Starry night, isoform C	stan	reqetQRLEIpsrki	2556	2560	0.549	0.169	-1	0.998358440061	0.06552	0.999244270883	0.03928
10	A0A0B4JD82	Stretchin-Mlck, isoform T	Strn-Mlck	kaeesQKVELkdsea	5099	5103	0.465	0.146	-1	1.0	0.0	1.0	0.0							coiled-coil region|5087|5107|0
11	A0A0B4JDD8	Oxysterol-binding protein	Dmel\CG42668	lneisQRLERmqysp	764	768	0.574	0.156	-1	0.0720258158077	0.36392	0.795415130072	0.1452							coiled-coil region|738|772|0
12	A0A0B4JDG2	Oxysterol-binding protein	Dmel\CG42668	lneisQRLERmqysp	903	907	0.574	0.156	-1	0.166315247655	0.28216	0.493934442546	0.20096							coiled-coil region|877|911|0
13	A0A0B4K5Z4	Uncharacterized protein, isoform N	anon-WO0140519.95	egvekQKVDVpkvdi	358	362	0.514	0.369	-1	1.0	0.0	0.238245354251	0.2136
14	A0A0B4K612	Pumilio, isoform F	pum	srfiqQKLERataae	523	527	0.351	0.078	-1	1.0	0.0	0.412146140953	0.0028	PUF|PF00806|503|537|0;PUM-HD|A0A0B4K612|483|820|0		repeat:Pumilio|503|538|0				Disorder:0.35;Domain:PUM-HD,PUF
15	A0A0B4K615	Uncharacterized protein, isoform O	anon-WO0140519.95	egvekQKVDVpkvdi	358	362	0.514	0.369	-1	1.0	0.0	0.397391038409	0.25624
16	A0A0B4K682	Javelin-like, isoform D	jvl	klamaQKLELssrvq	551	555	0.315	0.698	-1	1.0	0.0	0.158829301477	0.0084							coiled-coil region|524|565|0				Disorder:0.31
17	A0A0B4K6C7	Polychaetoid, isoform L	pyd	lleqcQKLERvwshi	868	872	0.151	0.176	-1	0.338240906236	0.32168	1.0	0.0	Guanylate_kin|PF00625|789|901|0										Disorder:0.15;Domain:Guanylate_kin
18	A0A0B4K6C8	Uncharacterized protein, isoform G	CT17110	lagpgQRVEVvfksf	279	283	0.138	0.108	-1	1.0	0.0	0.235287394764	0.32712	CUB|PF00431|238|369|0											Disorder:0.14;Domain:CUB
19	A0A0B4K6D8	Uncharacterized protein, isoform G	Dmel\CG43143	rkklrQRFDIikklg	68	72	0.415	0.623	-1	1.0	0.0	0.216904075824	0.01232	Pkinase|PF00069|70|321|0										Domain:Pkinase
20	A0A0B4K6F9	Extended synaptotagmin-like protein 2, isoform C	Esyt2	ysaqrQKLDVtihki	734	738	0.307	0.387	-1	0.0611778744448	0.3164	0.44488101819	0.32248	C2|PF00168|734|846|0											Disorder:0.31;Domain:C2
21	A0A0B4K6G5	Na[+]/H[+] hydrogen antiporter 2, isoform B	Nha2	nfegyQKFELflrem	323	327	0.002	0.01	-1	1.0	0.0	0.966930807725	0.20336	Na_H_Exchanger|PF00999|278|679|0					transmembrane region:Helical|327|345|0		Disorder:0.0;Topology:Transmembrane;Domain:Na_H_Exchanger
22	A0A0B4K6H8	Javelin-like, isoform F	jvl	klamaQKLELssrvq	551	555	0.315	0.698	-1	1.0	0.0	0.162098246979	0.00736							coiled-coil region|524|565|0				Disorder:0.31
23	A0A0B4K6J3	Molting defective, isoform F	mld	dleakQKLEVemndv	837	841	0.454	0.735	-1	1.0	0.0	0.332466177098	0.3756							coiled-coil region|836|856|0
24	A0A0B4K6R6	Uncharacterized protein, isoform P	anon-WO0140519.95	egvekQKVDVpkvdi	358	362	0.514	0.369	-1	1.0	0.0	0.39762705963	0.25648
25	A0A0B4K6T9	Suppressor of variegation 2-10, isoform M	Su(var)2-10	pskpaQKVEVisddi	473	477	0.531	0.589	-1	0.932850517466	0.07112	0.793022447193	0.1232
26	A0A0B4K6X2	Starry night, isoform E	stan	reqetQRLEIpsrki	2556	2560	0.549	0.169	-1	0.998358440061	0.06552	0.999504777208	0.04232
27	A0A0B4K6X6	Javelin-like, isoform G	jvl	klamaQKLELssrvq	356	360	0.315	0.698	-1	1.0	0.0	0.237970967527	0.1188							coiled-coil region|329|370|0				Disorder:0.31
28	A0A0B4K6Y7	Polychaetoid, isoform O	pyd	lleqcQKLERvwshi	973	977	0.151	0.167	-1	1.0	0.0	0.345731731975	0.07328	Guanylate_kin|PF00625|894|1006|0										Disorder:0.15;Domain:Guanylate_kin
29	A0A0B4K707	Uncharacterized protein, isoform F	Dmel\CG43143	rkklrQRFDIikklg	68	72	0.415	0.623	-1	1.0	0.0	0.529712620026	0.03056	Pkinase|PF00069|70|321|0										Domain:Pkinase
30	A0A0B4K760	Uncharacterized protein, isoform E	CT17110	lagpgQRVEVvfksf	312	316	0.138	0.244	-1	1.0	0.0	0.239577014687	0.32728	CUB|PF00431|271|402|0											Disorder:0.14;Domain:CUB
31	A0A0B4K767	Unc-104 ortholog, isoform F	unc-104	leklrQRLELmremy	824	828	0.337	0.202	-1	0.517307950245	0.30016	0.883290644833	0.16112	KIF1B|PF12423|822|868|0				coiled-coil region|819|839|0				Disorder:0.34;Domain:KIF1B
32	A0A0B4K7A5	Hu li tai shao, isoform Q	hts	spnvyQKVEVletgt	455	459	0.452	0.45	-1	0.437822715086	0.10624	0.258126633845	0.22208
33	A0A0B4K7D4	Unc-104 ortholog, isoform G	unc-104	leklrQRLELmremy	824	828	0.337	0.202	-1	0.442414281945	0.3044	0.916631116432	0.16864	KIF1B|PF12423|822|868|0				coiled-coil region|819|839|0				Disorder:0.34;Domain:KIF1B
34	A0A0B4K7K6	CG6073, isoform B	Dmel\CG6073	fmqpnQRLDLkaval	15	19	0.108	0.051	-1	0.866471731198	0.1352	0.194130219943	0.21864													Disorder:0.11
35	A0A0B4K7P4	Straightjacket, isoform D	stj	gsmlgQRLDIakhvv	281	285	0.127	0.052	-1	0.842183652471	0.30544	0.752406710982	0.33	VWA|PF00092|267|447|0										Disorder:0.13;Domain:VWA
36	A0A0B4K7Q6	Myoblast city, isoform B	mbc	hmhavQRIDKanrls	190	194	0.464	0.124	-1	0.903329866238	0.16784	0.192573279551	0.25424	DOCK_N|PF16172|73|435|0										Domain:DOCK_N
37	A0A0B4K7S6	Molting defective, isoform D	mld	dleakQKLEVemndv	837	841	0.454	0.735	-1	1.0	0.0	0.521858817107	0.21264							coiled-coil region|836|856|0
38	A0A0B4K849	Hu li tai shao, isoform O	hts	spnvyQKVEVletgt	455	459	0.452	0.45	-1	0.403046615129	0.11696	0.249673764816	0.1972
39	A0A0B4K866	Straightjacket, isoform C	stj	gsmlgQRLDIakhvv	281	285	0.127	0.052	-1	0.850950012888	0.29976	0.734837454	0.3308	VWA|PF00092|267|447|0										Disorder:0.13;Domain:VWA
40	A0A0B4K8A7	CG4294, isoform C	CG4294	deldlQKLELsrdkl	233	237	0.307	0.555	-1	1.0	0.0	0.805108347464	0.28232							coiled-coil region|232|252|0				Disorder:0.31
41	A0A0B4KEC3	D4, isoform D	d4	gnkvkQRVERdiaqp	374	378	0.479	0.121	-1	1.0	0.0	0.990616264988	0.1168
42	A0A0B4KEE7	Leucine-rich repeat, isoform F	LRR	snqslQKLDIsgnfm	598	602	0.172	0.081	-1	0.512909887317	0.26248	0.575420895079	0.26752	LRR_6|PF13516|593|616|0										Disorder:0.17;Domain:LRR_6
43	A0A0B4KEK1	Enhancer of polycomb-like protein	E(Pc)	wlsqqQRLELtelkf	121	125	0.365	0.331	-1	1.0	0.0	0.791174593898	0.31088	EPL1|PF10513|7|140|0											Disorder:0.37;Domain:EPL1
44	A0A0B4KEK1	Enhancer of polycomb-like protein	E(Pc)	sptssQRLDIcnell	947	951	0.357	0.388	-1	1.0	0.0	0.173882180669	0.00544													Disorder:0.36
45	A0A0B4KEK4	CG9003, isoform E	CG9003	schnlQRIELfdcql	383	387	0.011	0.077	-1	0.133834380469	0.26672	0.263954872727	0.13696													Disorder:0.01
46	A0A0B4KEM1	Toutatis, isoform G	tou	tlnveQRIEIakqqq	1066	1070	0.34	0.31	-1	1.0	0.0	0.441686142954	0.14616							coiled-coil region|1071|1138|1				Disorder:0.34
47	A0A0B4KEM3	Mlh1, isoform B	Mlh1	tdsteQKLDKflapl	381	385	0.435	0.414	-1	0.0844985743705	0.15792	0.00401286916346	0.0432
48	A0A0B4KER2	Starry night, isoform F	stan	reqetQRLEIpsrki	2556	2560	0.549	0.169	-1	1.0	0.0	0.999226845754	0.03976
49	A0A0B4KET9	Enhancer of polycomb-like protein	E(Pc)	wlsqqQRLELtelkf	121	125	0.365	0.331	-1	1.0	0.0	0.694420237828	0.3364	EPL1|PF10513|7|140|0											Disorder:0.37;Domain:EPL1
50	A0A0B4KET9	Enhancer of polycomb-like protein	E(Pc)	sptssQRLDIcnell	996	1000	0.357	0.388	-1	1.0	0.0	0.163305491129	0.00648													Disorder:0.36
51	A0A0B4KEU4	CG9003, isoform F	CG9003	schnlQRIELfdcql	383	387	0.011	0.063	-1	0.140865802204	0.26528	0.270992285077	0.12848													Disorder:0.01
52	A0A0B4KEV7	Uncharacterized protein, isoform J	CG43729	erireQKLEKmkgic	1286	1290	0.237	0.259	-1	1.0	0.0	0.247625028694	0.30288													Disorder:0.24
53	A0A0B4KF82	Canoe, isoform I	cno	rrrrqQKLEKklqqf	238	242	0.57	0.285	-1	1.0	0.0	0.671015380767	0.00176
54	A0A0B4KF84	Stretchin-Mlck, isoform S	Strn-Mlck	kaeesQKVELkdsea	5099	5103	0.465	0.146	-1	1.0	0.0	1.0	0.0							coiled-coil region|5087|5107|0
55	A0A0B4KF91	Unc-104 ortholog, isoform H	unc-104	leklrQRLELmremy	810	814	0.337	0.202	-1	0.436094916503	0.30416	0.91677646545	0.1752	KIF1B|PF12423|808|854|0				coiled-coil region|805|825|0				Disorder:0.34;Domain:KIF1B
56	A0A0B4KFB5	CG5742, isoform C	CG5742	akvtfQKFEFrdnip	514	518	0.121	0.137	-1	0.697295233401	0.3188	0.279290026177	0.20824	GPCR_chapero_1|PF11904|234|565|0										Disorder:0.12;Domain:GPCR_chapero_1
57	A0A0B4KFD1	LDL receptor protein 1, isoform F	LRP1	rlvapQRIDFlvdes	1717	1721	0.25	0.158	-1	0.818989236563	0.20104	0.693897587644	0.25288							repeat:LDL-receptor class B|1726|1768|5			Disorder:0.25
58	A0A0B4KFD1	LDL receptor protein 1, isoform F	LRP1	nrekpQKIDVfedyl	4163	4167	0.145	0.124	-1	0.270641460138	0.32968	0.534836246808	0.23912							repeat:LDL-receptor class B|4128|4171|0			Disorder:0.14
59	A0A0B4KFE3	Toutatis, isoform F	tou	tlnveQRIEIakqqq	1008	1012	0.34	0.353	-1	1.0	0.0	0.373914933213	0.12928							coiled-coil region|1013|1100|1				Disorder:0.34
60	A0A0B4KFF0	Pumilio, isoform G	pum	srfiqQKLERataae	1131	1135	0.351	0.078	-1	1.0	0.0	0.409293052196	0.00264	PUF|PF00806|1111|1145|0;PUM-HD|A0A0B4KFF0|1091|1428|0	repeat:Pumilio|1111|1146|0				Disorder:0.35;Domain:PUM-HD,PUF
61	A0A0B4KFG0	Alpha-mannosidase	alpha-Man-IIa	peehtQKLDVchllp	1059	1063	0.191	0.257	-1	0.454719758968	0.14168	0.946696167411	0.08344	Glyco_hydro_38C|PF07748|617|1104|0									Disorder:0.19;Domain:Glyco_hydro_38C
62	A0A0B4KFP2	Enhancer of polycomb-like protein	E(Pc)	wlsqqQRLELtelkf	121	125	0.365	0.331	-1	1.0	0.0	0.793334849947	0.31048	EPL1|PF10513|7|140|0											Disorder:0.37;Domain:EPL1
63	A0A0B4KFP2	Enhancer of polycomb-like protein	E(Pc)	sptssQRLDIcnell	996	1000	0.357	0.388	-1	1.0	0.0	0.254793061921	0.01072													Disorder:0.36
64	A0A0B4KFP5	Uncharacterized protein, isoform I	Dmel\CG43143	rkklrQRFDIikklg	68	72	0.415	0.623	-1	1.0	0.0	0.538692359308	0.00152	Pkinase|PF00069|70|321|0										Domain:Pkinase
65	A0A0B4KFP5	Uncharacterized protein, isoform I	Dmel\CG43143	lyalgQKFEKlrdsa	1873	1877	0.441	0.981	-1	1.0	0.0	0.0442933382936	0.00216
66	A0A0B4KFQ8	Stranded at second, isoform C	sas	kvrtaQKVDVygfdv	1160	1164	0.075	0.104	-1	1.0	0.0	0.616367262711	0.29592	Fibronectin type-III|A0A0B4KFQ8|1062|1161|0;Fibronectin type-III|A0A0B4KFQ8|1167|1263|3					Disorder:0.07;Domain:Fibronectin type-III
67	A0A0B4KFR2	Uncharacterized protein, isoform I	CG43729	erireQKLEKmkgic	1286	1290	0.237	0.259	-1	1.0	0.0	0.247239611745	0.30256													Disorder:0.24
68	A0A0B4KFU5	SMAD specific E3 ubiquitin protein ligase, isoform B	Smurf	kgagfQRLDLgklsp	112	116	0.256	0.183	-1	1.0	0.0	0.0738019940375	0.114	C2|PF00168|13|112|0											Disorder:0.26;Domain:C2
69	A0A0B4KFW1	Flyers-cup, isoform G	f-cup	nmrslQKIDLmhndl	254	258	0.126	0.065	-1	1.0	0.0	0.730364486577	0.19072	LRR_8|PF13855|228|286|0										Disorder:0.13;Domain:LRR_8
70	A0A0B4KFX7	Pumilio, isoform H	pum	srfiqQKLERataae	519	523	0.351	0.078	-1	1.0	0.0	0.41690757408	0.0028	PUF|PF00806|499|533|0;PUM-HD|A0A0B4KFX7|479|816|0		repeat:Pumilio|499|534|0				Disorder:0.35;Domain:PUM-HD,PUF
71	A0A0B4KG03	Flyers-cup, isoform F	f-cup	nmrslQKIDLmhndl	297	301	0.126	0.065	-1	1.0	0.0	0.525325237828	0.19968	LRR_8|PF13855|271|329|0										Disorder:0.13;Domain:LRR_8
72	A0A0B4KG35	Stretchin-Mlck, isoform U	Strn-Mlck	kaeesQKVELkdsea	5138	5142	0.465	0.146	-1	1.0	0.0	1.0	0.0							coiled-coil region|5126|5146|0
73	A0A0B4KG43	Canoe, isoform H	cno	rrrrqQKLEKklqqf	238	242	0.57	0.285	-1	0.25033287191	0.00792	0.718323730754	0.18744
74	A0A0B4KG56	Pancreatic eIF-2alpha kinase, isoform C	PEK	mgqrnQRVEReylvi	505	509	0.044	0.047	-1	0.940827584244	0.14048	0.905258973384	0.2144													Disorder:0.04
75	A0A0B4KG60	Splicing factor 1, isoform B	SF1	eegreQRFDLtqtiq	221	225	0.519	0.659	-1	1.0	0.0	1.0	0.0
76	A0A0B4KGC9	CG4662, isoform F	Dmel\CG4662	dtdgnQRVDKdeflv	205	209	0.101	0.048	-1	0.378003958619	0.29432	0.104201381779	0.20952	EF-hand|A0A0B4KGC9|187|222|0				calcium-binding region|200|211|0				Disorder:0.1;Domain:EF-hand
77	A0A0B4KGH7	CG4662, isoform E	Dmel\CG4662	dtdgnQRVDKdeflv	205	209	0.101	0.044	-1	0.292104499356	0.302	0.123582741143	0.19544	EF-hand|A0A0B4KGH7|187|222|0				calcium-binding region|200|211|0				Disorder:0.1;Domain:EF-hand
78	A0A0B4KGI6	Canoe, isoform G	cno	rrrrqQKLEKklqqf	238	242	0.57	0.285	-1	1.0	0.0	0.73189821413	0.0
79	A0A0B4KGJ5	Pancreatic eIF-2alpha kinase, isoform B	PEK	mgqrnQRVEReylvi	516	520	0.044	0.047	-1	0.985808558762	0.01456	0.872269794124	0.22744													Disorder:0.04
80	A0A0B4KGK9	Flyers-cup, isoform H	f-cup	nmrslQKIDLmhndl	254	258	0.126	0.065	-1	0.678564622057	0.19712	0.751368128803	0.22728	LRR_8|PF13855|228|286|0										Disorder:0.13;Domain:LRR_8
81	A0A0B4KGP7	Stranded at second, isoform D	sas	kvrtaQKVDVygfdv	1505	1509	0.075	0.104	-1	1.0	0.0	0.740616998736	0.29832	Fibronectin type-III|A0A0B4KGP7|1407|1506|0;Fibronectin type-III|A0A0B4KGP7|1512|1608|3					Disorder:0.07;Domain:Fibronectin type-III
82	A0A0B4KGR1	Uncharacterized protein, isoform H	Dmel\CG43143	rkklrQRFDIikklg	68	72	0.415	0.623	-1	1.0	0.0	0.566266771474	0.05008	Pkinase|PF00069|70|321|0										Domain:Pkinase
83	A0A0B4KGU8	Splicing factor 1, isoform C	SF1	eegreQRFDLtqtiq	221	225	0.519	0.672	-1	1.0	0.0	0.0773568550907	0.26888
84	A0A0B4KGU9	Extended synaptotagmin-like protein 2, isoform D	Esyt2	ysaqrQKLDVtihki	727	731	0.307	0.38	-1	0.0499174455135	0.32208	0.441401796083	0.32328	C2|PF00168|727|839|0											Disorder:0.31;Domain:C2
85	A0A0B4KGX5	Vacuolar protein sorting 15, isoform C	Vps15	nclpfQRVELidkaa	92	96	0.032	0.069	-1	0.837535208845	0.24352	0.987985598938	0.11616	Pkinase|PF00069|28|213|0;Protein kinase|A0A0B4KGX5|28|329|0							Disorder:0.03;Domain:Pkinase,Protein kinase
86	A0A0B4KH34	Annexin	AnxB9	rrgivQRLEIaeafk	55	59	0.063	0.073	-1	0.396099379102	0.33488	0.278508008827	0.25512	Annexin|PF00191|25|90|0										Disorder:0.06;Domain:Annexin
87	A0A0B4KHE9	Regulatory particle non-ATPase 2, isoform C	Rpn2	dfyiaQRVEFienpk	112	116	0.06	0.103	-1	0.983032623495	0.13192	0.880882081418	0.22368													Disorder:0.06
88	A0A0B4KHF1	CG4662, isoform D	Dmel\CG4662	dtdgnQRVDKdeflv	205	209	0.101	0.048	-1	0.37244647163	0.29712	0.111303270125	0.21216	EF-hand|A0A0B4KHF1|187|222|0				calcium-binding region|200|211|0				Disorder:0.1;Domain:EF-hand
89	A0A0B4KHG1	CIN85 and CD2AP related, isoform G	cindr	vaqleQRVDKleglv	647	651	0.319	0.453	-1	1.0	0.0	0.416981215772	0.26976							coiled-coil region|642|683|0				Disorder:0.32
90	A0A0B4KHJ8	CIN85 and CD2AP related, isoform F	cindr	vaqleQRVDKleglv	645	649	0.319	0.453	-1	1.0	0.0	0.418650423865	0.2704							coiled-coil region|640|681|0				Disorder:0.32
91	A0A0B4KHQ8	Microtubule-associated protein	tau	ikiqtQKLEIkaqsk	293	297	0.48	0.544	-1	0.713877566057	0.27736	0.774935464817	0.25416	Tubulin-binding|PF00418|288|317|0										Domain:Tubulin-binding
92	A0A0B4KI10	Regulatory particle non-ATPase 2, isoform B	Rpn2	dfyiaQRVEFienpk	112	116	0.06	0.103	-1	0.983187500525	0.13168	0.880882081418	0.22368													Disorder:0.06
93	A0A0B4KI32	CIN85 and CD2AP related, isoform E	cindr	vaqleQRVDKleglv	801	805	0.319	0.453	-1	1.0	0.0	0.284565794794	0.26368							coiled-coil region|796|837|0				Disorder:0.32
94	A0A0B4KI34	CIN85 and CD2AP related, isoform J	cindr	vaqleQRVDKleglv	894	898	0.319	0.453	-1	1.0	0.0	0.48026873636	0.1688							coiled-coil region|889|930|0				Disorder:0.32
95	A0A0B4LEH4	CG8248, isoform B	CG8248	pdascQRLDVfgkes	100	104	0.489	0.739	-1	1.0	0.0	0.308868082344	0.21048
96	A0A0B4LEH9	Suppressor of variegation 2-10, isoform N	Su(var)2-10	pskpaQKVEVisddi	473	477	0.531	0.59	-1	0.940782840283	0.07912	0.702937783561	0.14296
97	A0A0B4LEV3	CG8635, isoform B	CG8635	kpvqtQKVEKgtdpk	87	91	0.395	0.099	-1	0.527007006298	0.21224	0.273759507057	0.15232	Torus|PF16131|30|140|0											Disorder:0.39;Domain:Torus
98	A0A0B4LFD7	Caskin, isoform D	ckn	rerikQRIDKlqvld	310	314	0.337	0.052	-1	1.0	0.0	0.848406520063	0.32536	SAM_1|PF00536|254|316|0										Disorder:0.34;Domain:SAM_1
99	A0A0B4LFH2	Caspar, isoform C	casp	qdevtQRVDKdftif	226	230	0.344	0.168	-1	0.551082941493	0.23504	0.790785127816	0.2224													Disorder:0.34
100	A0A0B4LFJ4	CG8370, isoform B	CG8370	llqqpQKLEFqlrqq	1453	1457	0.297	0.357	-1	1.0	0.0	0.993852418957	0.03552													Disorder:0.3
101	A0A0B4LFU5	Stambha A, isoform D	stmA	hhpdyQKIEImlfim	384	388	0.113	0.235	-1	0.202605987698	0.23128	0.0775113203565	0.0576													Disorder:0.11
102	A0A0B4LG05	Tudor, isoform B	tud	qqqqiQRIDRhldfs	876	880	0.652	0.958	-1	1.0	0.0	0.945231705334	0.1404
103	A0A0B4LG27	Starry night, isoform G	stan	reqetQRLEIpsrki	2556	2560	0.549	0.169	-1	0.998694004616	0.07496	0.999492904382	0.03192
104	A0A0B4LG47	Meiotic from via salaria 332, isoform B	mei-S332	dqvqkQRLEIgeyrk	23	27	0.208	0.097	-1	1.0	0.0	0.529108201669	0.16936	Shugoshin_N|PF07558|5|49|0				coiled-coil region|13|47|0				Disorder:0.21;Domain:Shugoshin_N
105	A0A0B4LGV2	Cyp313b1, isoform B	Cyp313b1	aevllQKLELegvqh	153	157	0.048	0.039	-1	1.0	0.0	0.623106845971	0.28096	p450|PF00067|32|497|0											Disorder:0.05;Domain:p450
106	A0A0B4LGW2	Eag-like K[+] channel, isoform B	Elk	larllQKIDRysqht	381	385	0.013	0.007	-1	1.0	0.0	0.523220120922	0.212	Ion_trans|PF00520|262|515|0										Disorder:0.01;Domain:Ion_trans
107	A0A0B4LH69	Uncharacterized protein, isoform E	Dmel\CG45105	inslrQRLDRgdadl	501	505	0.273	0.138	-1	1.0	0.0	0.50115888476	0.00104	CCCAP|PF15964|120|555|0				coiled-coil region|457|537|0				Disorder:0.27;Domain:CCCAP
108	A0A0B4LHA1	Uncharacterized protein, isoform H	Dmel\CG45105	inslrQRLDRgdadl	587	591	0.273	0.13	-1	0.0754339913911	0.25928	0.112713928387	0.13544	CCCAP|PF15964|193|702|0				coiled-coil region|543|623|0				Disorder:0.27;Domain:CCCAP
109	A0A0B4LHH2	Uncharacterized protein, isoform F	Dmel\CG45105	inslrQRLDRgdadl	501	505	0.273	0.129	-1	1.0	0.0	0.195726621485	0.00336	CCCAP|PF15964|107|625|0				coiled-coil region|457|537|0				Disorder:0.27;Domain:CCCAP
110	A0A0B4LHV0	Microtubule-associated protein	tau	ikiqtQKLEIkaqsk	210	214	0.48	0.757	-1	0.527241445395	0.29144	0.77517627461	0.1744	Tubulin-binding|PF00418|205|234|0										Domain:Tubulin-binding
111	A0A0B4LIA2	Uncharacterized protein, isoform I	Dmel\CG45105	inslrQRLDRgdadl	501	505	0.273	0.1	-1	0.0271803319823	0.3108	0.110301502007	0.12824	CCCAP|PF15964|106|559|0				coiled-coil region|457|537|0				Disorder:0.27;Domain:CCCAP
112	A0A0B4LIS6	Microtubule-associated protein	tau	ikiqtQKLEIkaqsk	293	297	0.48	0.645	-1	1.0	0.0	0.785275063376	0.24848	Tubulin-binding|PF00418|288|317|0										Domain:Tubulin-binding
113	A0A0B4LIT4	Microtubule-associated protein	tau	kdiqtQKLEIkaqsk	299	303	0.614	0.816	-1	0.647995834001	0.2952	0.764358034639	0.20928	Tubulin-binding|PF00418|295|323|0										Domain:Tubulin-binding
114	A0A0C4DHB7	Molting defective, isoform E	mld	dleakQKLEVemndv	837	841	0.454	0.735	-1	1.0	0.0	0.521858817107	0.21264							coiled-coil region|836|856|0
115	A0A0S0WNN6	Embargoed, isoform B	emb	lldfsQKLDInlldk	18	22	0.035	0.085	-1	0.460299573815	0.19992	0.159507589485	0.078													Disorder:0.04
116	A0A126GUN3	Unc-104 ortholog, isoform I	unc-104	leklrQRLELmremy	810	814	0.337	0.202	-1	0.43521736767	0.30448	0.916179365255	0.17568	KIF1B|PF12423|808|854|0				coiled-coil region|805|825|0				Disorder:0.34;Domain:KIF1B
117	A0A126GV16	Microtubule-associated protein	tau	ikiqtQKLEIkaqsk	293	297	0.48	0.461	-1	1.0	0.0	0.775660780821	0.2764	Tubulin-binding|PF00418|288|317|0										Domain:Tubulin-binding
118	A0A126GV25	Serendipity beta, isoform B	Sry-beta	ekiinQRLELlpnsa	48	52	0.029	0.043	-1	1.0	0.0	0.202442484888	0.24024													Disorder:0.03
119	A1Z6E6	D4, isoform C	d4	gnkvkQRVERdiaqp	373	377	0.479	0.121	-1	1.0	0.0	0.993479508376	0.05464
120	A1Z6H4	RE52822p	vlc	gsfikQRVERlygpg	188	192	0.509	0.946	-1	1.0	0.0	0.00621123516884	0.06496
121	A1Z6I7	Bub1-related kinase	BubR1	ksgaiQKFDIflddt	921	925	0.221	0.638	-1	1.0	0.0	0.970589846856	0.18448													Disorder:0.22
122	A1Z6V5	FI01422p	Spn43Ab	gamsqQKVEVllpkf	282	286	0.086	0.075	-1	0.77311955664	0.10928	0.683408378707	0.2056	Serpin|PF00079|27|390|0										Disorder:0.09;Localisation:Secreted;Domain:Serpin
123	A1Z734	Leucine-rich repeat, isoform B	LRR	snqslQKLDIsgnfm	600	604	0.172	0.081	-1	0.510066623747	0.26472	0.489475115462	0.33712	LRR_6|PF13516|595|618|0										Disorder:0.17;Domain:LRR_6
124	A1Z7C1	Mlh1, isoform A	Mlh1	tdsteQKLDKflapl	382	386	0.435	0.414	-1	0.0862195816831	0.158	0.00418125297432	0.04304
125	A1Z7C4	LDL receptor protein 1, isoform G	LRP1	rlvapQRIDFlvdes	1691	1695	0.25	0.158	-1	0.81875962848	0.20096	0.693117391447	0.25296							repeat:LDL-receptor class B|1700|1742|5			Disorder:0.25
126	A1Z7C4	LDL receptor protein 1, isoform G	LRP1	nrekpQKIDVfedyl	4137	4141	0.145	0.124	-1	0.270641460138	0.32968	0.534953448584	0.23936							repeat:LDL-receptor class B|4102|4145|0			Disorder:0.14
127	A1Z7K4	CG8248, isoform A	CG8248	pdascQRLDVfgkes	100	104	0.489	0.739	-1	1.0	0.0	0.397036558437	0.19568
128	A1Z7P5	Suppressor of variegation 2-10, isoform I	Su(var)2-10	pskpaQKVEVisddi	473	477	0.531	0.601	-1	0.514670499899	0.2724	0.457091637443	0.12312
129	A1Z7P7	Suppressor of variegation 2-10, isoform H	Su(var)2-10	pskpaQKVEVisddi	473	477	0.531	0.583	-1	0.720464024293	0.19032	0.831197269195	0.11408
130	A1Z7P8	Suppressor of variegation 2-10, isoform G	Su(var)2-10	pskpaQKVEVisddi	437	441	0.531	0.601	-1	0.513226108643	0.27248	0.690084542766	0.14232
131	A1Z7P9	Suppressor of variegation 2-10, isoform C	Su(var)2-10	pskpaQKVEVisddi	437	441	0.531	0.582	-1	0.92449376709	0.0668	0.793124862109	0.12472
132	A1Z7Q1	Suppressor of variegation 2-10, isoform B	Su(var)2-10	pskpaQKVEVisddi	426	430	0.531	0.601	-1	0.51429695781	0.27064	0.717906368961	0.13584
133	A1Z7W1	CG1868, isoform B	Smyd4-1	ledlkQKLELlknqp	192	196	0.391	0.102	-1	0.447976217101	0.30664	0.226745190982	0.23856							coiled-coil region|173|207|0				Disorder:0.39
134	A1Z8B1	Uncharacterized protein, isoform A	CG12934	eqkppQRLEFevkpq	109	113	0.681	0.595	-1	1.0	0.0	0.393266268663	0.27184
135	A1Z8M2	Toutatis, isoform A	tou	tlnveQRIEIakqqq	1066	1070	0.34	0.354	-1	1.0	0.0	0.375086532984	0.13152							coiled-coil region|1071|1173|1				Disorder:0.34
136	A1Z8M8	CG9003, isoform A	CG9003	schnlQRIELfdcql	410	414	0.011	0.068	-1	0.777669101762	0.14168	0.261997195764	0.13656													Disorder:0.01
137	A1Z9I2	Uncharacterized protein	CG30484	vdkfqQKIDLkktqn	120	124	0.584	0.797	-1	1.0	0.0	1.0	0.0
138	A1Z9L5	FI21814p1	CG13016-RA	hlgcwQRIDRepaps	297	301	0.133	0.023	-1	0.76272029986	0.16472	0.948635996411	0.12864	Tmp39|PF10271|27|423|0										Disorder:0.13;Domain:Tmp39
139	A1Z9S5	RE12383p	Su(var)2-HP2	cpndkQRVELqarvq	1307	1311	0.284	0.102	-1	1.0	0.0	0.243608618148	0.11752													Disorder:0.28
140	A1Z9S6	Su(Var)2-HP2, isoform A	Su(var)2-HP2	cpndkQRVELqarvq	2931	2935	0.284	0.102	-1	1.0	0.0	0.241908226663	0.1156													Disorder:0.28
141	A1Z9T0	Uncharacterized protein	CG12862	pldtlQRLEKpl	101	105	0.483	0.043	-1	1.0	0.0	0.700357237091	0.25112	DUF4734|PF15881|13|103|0										Domain:DUF4734
142	A1Z9V4	Uncharacterized protein, isoform A	CG10205	pigrdQRFEVil	218	222	0.543	0.149	-1	1.0	0.0	0.920730604353	0.09824
143	A1Z9W2	RH47216p	CG33506-RA	peavqQRLEKaldql	71	75	0.27	0.028	-1	0.927798153857	0.14976	0.694132557009	0.202													Disorder:0.27
144	A1ZA72	Stretchin-Mlck, isoform V	Strn-Mlck	kaeesQKVELkdsea	5138	5142	0.465	0.146	-1	1.0	0.0	1.0	0.0							coiled-coil region|5126|5146|0
145	A1ZA87	SP2353, isoform A	SP2353	trapkQRVDVdygeg	259	263	0.685	0.759	-1	1.0	0.0	0.988893874595	0.1256													Localisation:Secreted
146	A1ZA87	SP2353, isoform A	SP2353	fvgciQRIDInghsl	769	773	0.028	0.075	-1	1.0	0.0	0.636144010873	0.28488	Laminin_G_1|PF00054|650|779|0;LAM_G_DOMAIN|A1ZA87|620|793|0							Disorder:0.03;Localisation:Secreted;Domain:LAM_G_DOMAIN,Laminin_G_1
147	A1ZAD3	CG9068	CG9068	sgdlcQRLDRylvvr	671	675	0.014	0.052	-1	1.0	0.0	0.23413276914	0.29576	DHC_N1|PF08385|212|784|0										Disorder:0.01;Domain:DHC_N1
148	A1ZAH3	FI16515p1	Syn2	ellslQKLEVvtpss	55	59	0.405	0.71	-1	0.35444079872	0.2288	0.669546389695	0.23544
149	A1ZAJ2	Kinesin-like protein unc-104	unc-104	leklrQRLELmremy	810	814	0.337	0.202	-1	0.438531138231	0.30472	0.940816266624	0.16056	KIF1B|PF12423|808|854|0							In isoform D.|R->RYRLELMRQIYNVESPPSSMLFDTSGMEALSGWISPPSQHPGQQAQLLPLEPPVESERGRLTLANLIPSR|809|809|-1	Disorder:0.34;Domain:KIF1B
150	A1ZAJ7	IP17715p	CG15615	ksvaqQRIDLglglg	45	49	0.367	0.246	-1	1.0	0.0	0.864483017816	0.17344													Disorder:0.37
151	A1ZB09	Uncharacterized protein	CG30325	mqkrrQRLELksyyf	696	700	0.234	0.217	-1	1.0	0.0	0.0269856733903	0.1464													Disorder:0.23
152	A1ZB14	Eag-like K[+] channel, isoform A	Elk	larllQKIDRysqht	386	390	0.013	0.011	-1	1.0	0.0	0.521988435629	0.21216	Ion_trans|PF00520|267|516|0										Disorder:0.01;Domain:Ion_trans
153	A1ZB42	Mediator of RNA polymerase II transcription subunit 9	MED9	keeqqQRLELlrnql	120	124	0.263	0.053	-1	0.620579000826	0.27984	0.57383695136	0.32648	Med9|PF07544|58|143|0					coiled-coil region|85|143|0				Disorder:0.26;Domain:Med9
154	A1ZBQ7	Uncharacterized protein	CG13872	yeeivQRIDRvprkr	83	87	0.226	0.054	-1	1.0	0.0	0.493945563152	0.22592													Disorder:0.23
155	A1ZBT5	Mediator of RNA polymerase II transcription subunit 8	MED8	vlsmiQKLELeyeti	31	35	0.012	0.061	-1	0.129109740258	0.37936	0.596031336904	0.31688	Med8|PF10232|1|249|0											Disorder:0.01;Domain:Med8
156	A1ZBU5	GNBP-like 3	GNBP-like3	gqgdsQRIDVngsng	125	129	0.504	0.106	-1	1.0	0.0	0.901395056918	0.16296	CBM39|PF15886|25|136|0										Domain:CBM39
157	A2VEV0	IP18415p	Dmel\CG34302	rlqrqQKLELfqkir	89	93	0.138	0.083	-1	1.0	0.0	0.140520934895	0.27064													Disorder:0.14
158	A4V133	Calcium/calmodulin-dependent protein kinase II, isoform C	CaMKII	tardfQKLERearic	56	60	0.191	0.047	-1	0.88100100811	0.1456	0.664850147273	0.01112	Pkinase|PF00069|14|272|0										Disorder:0.19;Domain:Pkinase
159	A4V134	Calcium/calmodulin-dependent protein kinase II, isoform E	CaMKII	tardfQKLERearic	56	60	0.191	0.047	-1	0.246518473713	0.1992	0.637732501301	0.01048	Pkinase|PF00069|14|272|0										Disorder:0.19;Domain:Pkinase
160	A4V1N8	FI03688p	Prm	erelrQRIERekadl	59	63	0.249	0.054	-1	1.0	0.0	0.305110753056	0.07096	Myosin_tail_1|PF01576|27|854|0				coiled-coil region|37|78|0				Disorder:0.25;Domain:Myosin_tail_1
161	A8DQW8	Closca	clos	ihvdrQRFDVltkqa	688	692	0.286	0.123	-1	1.0	0.0	0.780077605922	0.21064													Disorder:0.29;Localisation:Secreted
162	A8DYA3	Toutatis, isoform E	tou	tlnveQRIEIakqqq	1066	1070	0.34	0.354	-1	1.0	0.0	0.758953039389	0.2468							coiled-coil region|1071|1173|1				Disorder:0.34
163	A8DYA5	CG9003, isoform C	CG9003-RC	schnlQRIELfdcql	372	376	0.011	0.068	-1	0.0641541775999	0.26888	0.263949034556	0.1376													Disorder:0.01
164	A8DYA6	CG9003, isoform B	CG9003	schnlQRIELfdcql	597	601	0.011	0.068	-1	1.0	0.0	0.503997399081	0.00048													Disorder:0.01
165	A8DYB0	Midasin	CG13185	dlgesQRLELaqvvr	3892	3896	0.065	0.019	-1	0.735946327712	0.23208	0.996236887833	0.09152													Disorder:0.07
166	A8DYB0	Midasin	CG13185	dntllQRLDKhfrta	4085	4089	0.144	0.139	-1	0.0202603131289	0.20008	0.715499463111	0.10432													Disorder:0.14
167	A8DYJ2	Hu li tai shao, isoform P	hts	spnvyQKVEVletgt	455	459	0.452	0.45	-1	1.0	0.0	0.616731132044	0.00216
168	A8DYT1	WD repeat domain 62, isoform D	Wdr62	ksvrrQKFEKsglql	1057	1061	0.558	0.832	-1	0.985263074572	0.05448	0.615716021135	0.1908
169	A8DYV8	Uncharacterized protein, isoform A	Dmel\CG34179	vesrlQRLDKrpyek	160	164	0.222	0.098	-1	1.0	0.0	0.919168945966	0.17608													Disorder:0.22
170	A8DYW2	Uncharacterized protein, isoform B	BcDNA:GM03875	gnsklQRIDIrdnkl	1087	1091	0.17	0.06	-1	1.0	0.0	0.277716492285	0.0072													Disorder:0.17
171	A8E6R2	IP18034p	Dmel\CG11241	laelqQRFEIigdvr	418	422	0.074	0.076	-1	0.987897677441	0.11304	0.996288319313	0.08976	Aminotran_3|PF00202|74|500|0										Disorder:0.07;Domain:Aminotran_3
172	A8JNG7	Uncharacterized protein	BP1026	isknyQKLERsmqyv	144	148	0.191	0.114	-1	1.0	0.0	0.676188578909	0.21392													Disorder:0.19
173	A8JNJ6	Karst, isoform E	kst	kimleQKIDLfcflr	2185	2189	0.056	0.628	-1	0.962552384343	0.07552	0.0816792487479	0.2436	Spectrin|PF00435|2188|2291|0;Spectrin|PF00435|2081|2185|0								Disorder:0.06;Domain:Spectrin
174	A8JNK1	Ensconsin, isoform F	ens	eeeekQRVEReeaek	1003	1007	0.403	0.029	-1	1.0	0.0	0.429873699339	0.2828	MAP7|PF05672|896|1060|0				coiled-coil region|906|1049|0				Domain:MAP7
175	A8JNK1	Ensconsin, isoform F	ens	eeaekQRVEVaerlk	1021	1025	0.379	0.363	-1	1.0	0.0	0.910703799343	0.23072	MAP7|PF05672|896|1060|0				coiled-coil region|906|1049|0				Disorder:0.38;Domain:MAP7
176	A8JNL9	Uncharacterized protein	Dmel\CG10274	dprrvQRVDLaqlag	600	604	0.398	0.325	-1	1.0	0.0	0.642897997179	0.33352													Disorder:0.4
177	A8JNM5	Ankyrin 2, isoform K	Ank2	eallkQKLEReegsv	4020	4024	0.388	0.345	-1	1.0	0.0	0.42978158632	0.1916													Disorder:0.39
178	A8JNM6	Ankyrin 2, isoform J	Ank2	eallkQKLEReegsv	3945	3949	0.388	0.345	-1	1.0	0.0	0.952388961382	0.12168													Disorder:0.39
179	A8JNM7	Ankyrin 2, isoform F	Ank2	eallkQKLEReegsv	3870	3874	0.388	0.345	-1	1.0	0.0	0.00136794929611	0.27856													Disorder:0.39
180	A8JQV7	Polychaetoid, isoform G	pyd	lleqcQKLERvwshi	746	750	0.151	0.253	-1	0.318508287604	0.31992	0.29206359928	0.2412	Guanylate_kin|PF00625|667|779|0										Disorder:0.15;Domain:Guanylate_kin
181	A8JQV8	Polychaetoid, isoform K	pyd	lleqcQKLERvwshi	1029	1033	0.151	0.176	-1	1.0	0.0	0.407526905392	0.19024	Guanylate_kin|PF00625|950|1062|0										Disorder:0.15;Domain:Guanylate_kin
182	A8JQZ7	Flyers-cup, isoform E	f-cup	nmrslQKIDLmhndl	224	228	0.126	0.065	-1	0.473942971868	0.24304	0.852274200723	0.19528	LRR_8|PF13855|198|256|0										Disorder:0.13;Domain:LRR_8
183	A8JQZ8	Flyers-cup, isoform D	f-cup	nmrslQKIDLmhndl	176	180	0.126	0.065	-1	0.649471580435	0.25064	0.742195121272	0.21424	LRR_8|PF13855|150|208|0										Disorder:0.13;Domain:LRR_8
184	A8JR35	Down syndrome cell adhesion molecule 3, isoform C	Dscam3	nqfgeQRIEIrlsvn	329	333	0.145	0.071	-1	0.809165264667	0.15624	0.708491851441	0.18768	I-set|PF07679|246|337|0											Disorder:0.15;Domain:I-set
185	A8JR42	GUK-holder, isoform E	gukh	rqrilQKFEVteiw	1756	1760	0.292	0.384	-1	1.0	0.0	0.0772414059194	0.21808													Disorder:0.29
186	A8JTM7	Megalin, isoform A	mgl	adlvgQKIDVfelsg	593	597	0.026	0.079	-1	0.265415807233	0.27336	0.238131895411	0.14024							repeat:LDL-receptor class B|583|625|0				Disorder:0.03
187	A8JUU3	Secretory 16, isoform D	Sec16	psgekQRVERtpasv	2121	2125	0.52	0.105	-1	1.0	0.0	1.0	0.0
188	A8JUZ8	Uncharacterized protein, isoform D	BcDNA:GH23906	llsinQKVDKflrta	2000	2004	0.223	0.604	-1	1.0	0.0	0.0358203238935	0.2292													Disorder:0.22
189	A8JUZ8	Uncharacterized protein, isoform D	BcDNA:GH23906	eifdlQRLEKlletv	2607	2611	0.098	0.894	-1	1.0	0.0	0.683896457642	0.29952	Smoothelin|PF12510|2589|2636|0										Disorder:0.1;Domain:Smoothelin
190	A8JUZ9	Uncharacterized protein, isoform F	BcDNA:GH23906	llsinQKVDKflrta	2000	2004	0.223	0.604	-1	1.0	0.0	0.0884326257723	0.17496													Disorder:0.22
191	A8JUZ9	Uncharacterized protein, isoform F	BcDNA:GH23906	eifdlQRLEKlletv	2607	2611	0.098	0.894	-1	1.0	0.0	0.762855030946	0.3204	Smoothelin|PF12510|2589|2636|0										Disorder:0.1;Domain:Smoothelin
192	A8JV00	Uncharacterized protein, isoform H	BcDNA:GH23906	llsinQKVDKflrta	2000	2004	0.223	0.604	-1	1.0	0.0	0.050085871096	0.17248													Disorder:0.22
193	A8JV00	Uncharacterized protein, isoform H	BcDNA:GH23906	eifdlQRLEKlletv	2607	2611	0.098	0.894	-1	1.0	0.0	0.655436129225	0.27208	Smoothelin|PF12510|2589|2636|0										Disorder:0.1;Domain:Smoothelin
194	A8Y589	Apoptosis-linked gene-2	Alg-2	lwdvfQRVDKdrsgh	19	23	0.254	0.086	-1	0.601969586932	0.214	0.61666733313	0.22	EF-hand_7|PF13499|11|76|0;EF-hand|A8Y589|9|44|0		calcium-binding region|22|33|0				Disorder:0.25;Domain:EF-hand,EF-hand_7
195	A8Y5A2	Uncharacterized protein, isoform D	Dmel\CG12061	iliyqQKIDIdstal	371	375	0.001	0.004	-1	0.895472884936	0.12968	0.99501564081	0.13224	Na_Ca_ex|PF01699|276|426|0					transmembrane region:Helical|346|368|-3;transmembrane region:Helical|380|399|5	Disorder:0.0;Domain:Na_Ca_ex
196	A8Y5B7	Male fertility factor kl3	kl-3	lqkflQRLEKvkwia	476	480	0.018	0.089	-1	0.00684000742309	0.32448	0.226291535222	0.28832	DHC_N1|PF08385|266|800|0										Disorder:0.02;Domain:DHC_N1
197	B6IDY8	FI07656p	Nprl3	pqlcnQKFELklndv	95	99	0.107	0.25	-1	0.00423780345281	0.24016	0.161217120382	0.20824													Disorder:0.11
198	B7YZL7	Uncharacterized protein, isoform X	CG10737	iihsvQRVELnrdgq	566	570	0.339	0.47	-1	1.0	0.0	1.0	0.0													Disorder:0.34
199	B7YZY0	Uncharacterized protein, isoform C	38D.30	eaiqaQKVDVanyel	284	288	0.037	0.108	-1	1.0	0.0	0.998226516743	0.11464	Sad1_UNC|PF07738|244|367|0;SUN|B7YZY0|208|368|0								Disorder:0.04;Domain:Sad1_UNC,SUN
200	B7Z002	Kismet, isoform C	kis	atvkqQKLEKpklem	3951	3955	0.252	0.066	-1	1.0	0.0	0.666480210281	0.3036													Disorder:0.25
201	B7Z0M9	Oxysterol-binding protein	Dmel\CG42668	lneisQRLERmqysp	904	908	0.574	0.156	-1	0.742928407738	0.21232	0.539561765415	0.1892							coiled-coil region|878|912|0
202	B7Z0T1	Uncharacterized protein, isoform M	Dmel\CG43427	egvekQKVDVpkvdi	358	362	0.514	0.369	-1	1.0	0.0	0.396944054967	0.25576
203	B7Z0T2	Uncharacterized protein, isoform H	Dmel\CG43427	egvekQKVDVpkvdi	358	362	0.514	0.369	-1	1.0	0.0	0.397391038409	0.25624
204	B7Z0U1	Polychaetoid, isoform I	pyd	lleqcQKLERvwshi	761	765	0.151	0.167	-1	1.0	0.0	0.364638861773	0.22488	Guanylate_kin|PF00625|682|794|0										Disorder:0.15;Domain:Guanylate_kin
205	B7Z0W8	Rugose, isoform M	rg	easltQKLEIalgpv	2127	2131	0.219	0.373	-1	0.765628113725	0.33296	0.556487709325	0.25232													Disorder:0.22
206	B7Z0X3	Rugose, isoform O	rg	easltQKLEIalgpv	2324	2328	0.219	0.373	-1	1.0	0.0	0.425039505125	0.25472													Disorder:0.22
207	B7Z150	Inactivation no afterpotential E, isoform E	inaE	llrkfQRLEReaivr	259	263	0.032	0.034	-1	1.0	0.0	0.538233997397	0.21376													Disorder:0.03
208	B7Z151	Inactivation no afterpotential E, isoform F	inaE	llrkfQRLEReaivr	259	263	0.032	0.034	-1	0.427191030817	0.25736	0.750394231655	0.29416													Disorder:0.03
209	C6SV41	AT13927p	Trp1	tepgaQKVDKpskde	33	37	0.66	0.076	-1	0.965095390139	0.15104	0.632000585867	0.30368
210	C9QP21	Carboxylic ester hydrolase	Est-6	eyignQRFDIesyse	399	403	0.244	0.095	-1	0.946701321077	0.1164	0.969334336316	0.17432	COesterase|PF00135|26|542|0										Disorder:0.24;Domain:COesterase
211	D1YSG7	Calcium/calmodulin-dependent protein kinase II, isoform I	CaMKII	tardfQKLERearic	56	60	0.191	0.047	-1	0.683466445816	0.14336	0.589151057192	0.01048	Pkinase|PF00069|14|272|0										Disorder:0.19;Domain:Pkinase
212	D1YSG8	Calcium/calmodulin-dependent protein kinase II, isoform J	CaMKII	tardfQKLERearic	56	60	0.191	0.047	-1	0.246282859141	0.20088	0.586895108326	0.01048	Pkinase|PF00069|14|272|0										Disorder:0.19;Domain:Pkinase
213	D3DMM0	MIP15702p	Pax	llqdlQKIDVpvnys	120	124	0.312	0.828	-1	0.994210872698	0.00344	0.995003730237	0.0612													Disorder:0.31
214	D3PK93	Gustatory receptor	Gr97a	tgellQRFDLqhada	357	361	0.132	0.009	-1	1.0	0.0	0.572363233739	0.29624	7tm_7|PF08395|36|420|0										Disorder:0.13;Domain:7tm_7
215	E1JGZ7	Leucine-rich repeat, isoform G	LRR	snqslQKLDIsgnfm	577	581	0.172	0.081	-1	0.499239702737	0.25984	0.613229031005	0.34176	LRR_6|PF13516|572|595|0										Disorder:0.17;Domain:LRR_6
216	E1JGZ8	Leucine-rich repeat, isoform C	LRR	snqslQKLDIsgnfm	577	581	0.172	0.081	-1	0.509253339498	0.26504	0.594606548582	0.24344	LRR_6|PF13516|572|595|0										Disorder:0.17;Domain:LRR_6
217	E1JH30	Starry night, isoform B	stan	reqetQRLEIpsrki	2556	2560	0.549	0.169	-1	0.998358440061	0.06552	0.999665935226	0.03936
218	E1JHA6	Uninflatable, isoform C	uif	gkrceQKIDLclsep	2215	2219	0.016	0.003	-1	1.0	0.0	0.581798570692	0.23976	EGF|PF00008|2182|2212|-3;EGF-like|E1JHA6|2178|2214|-1;EGF-like|E1JHA6|2216|2251|0	Other|||disulfide bond|E1JHA6|2204|2213|-2;Other|||disulfide bond|E1JHA6|2220|2230|1			Disorder:0.02;Domain:EGF-like
219	E1JI59	Schizo, isoform D	siz	mpgeaQKIERlmeif	759	763	0.127	0.034	-1	1.0	0.0	0.365674671628	0.00528	Sec7|PF01369|661|849|0										Disorder:0.13;Domain:Sec7
220	E1JIG3	FI23917p1	Vps15	nclpfQRVELidkaa	92	96	0.032	0.069	-1	0.833591517429	0.2456	0.987450930414	0.11816	Pkinase|PF00069|28|213|0;Protein kinase|E1JIG3|28|329|0								Disorder:0.03;Domain:Pkinase,Protein kinase
221	E1JIG6	GH05505p1	Dmel\CG42511	eaevlQKIDLieptt	10	14	0.201	0.336	-1	0.598720072685	0.21896	0.566401734576	0.14592	BBIP10|PF14777|3|68|0											Disorder:0.2;Domain:BBIP10
222	E1JIQ4	CG4662, isoform C	Dmel\CG4662	dtdgnQRVDKdeflv	205	209	0.101	0.044	-1	0.48615341759	0.2796	0.213553226714	0.0912	EF-hand|E1JIQ4|187|222|0				calcium-binding region|200|211|0				Disorder:0.1;Domain:EF-hand
223	E1JIZ3	CG5521, isoform B	Dmel\CG5521	lqptpQKFELmecsd	1059	1063	0.198	0.051	-1	0.987464535524	0.11032	0.973251291237	0.1844													Disorder:0.2
224	E1JJ89	Uncharacterized protein, isoform B	CT41336	gmwnlQRLDLsknri	312	316	0.141	0.107	-1	1.0	0.0	0.130295475561	0.19576													Disorder:0.14
225	E1JJC5	Gustatory receptor	Gr2a	tqlvrQRLDVllval	202	206	0.004	0.008	-1	1.0	0.0	0.305956676287	0.28968	7tm_7|PF08395|7|352|0											Disorder:0.0;Domain:7tm_7
226	E1JJC6	NMDA receptor 2, isoform E	Nmdar2	kswetQKLDIrdiaw	337	341	0.248	0.154	-1	0.909278128528	0.192	0.536038453887	0.31968													Disorder:0.25
227	E1JJD1	Mnt, isoform G	Mnt	eklakQKIELqkrlk	316	320	0.254	0.455	-1	1.0	0.0	0.0968983856012	0.084							coiled-coil region|310|330|0				Disorder:0.25
228	E1JJE8	Mnt, isoform F	Mnt	eklakQKIELqkrlk	525	529	0.253	0.454	-1	1.0	0.0	0.100215411975	0.06							coiled-coil region|519|539|0				Disorder:0.25
229	E2QCZ3	CG7705, isoform A	Dmel\CG7705	mqelkQRFERrqlad	6	10	0.483	0.048	-1	1.0	0.0	0.999935958522	0.02376
230	E2QCZ4	CG7705, isoform B	Dmel\CG7705	mqelkQRFERrqlad	6	10	0.483	0.048	-1	1.0	0.0	1.0	0.0
231	E2QCZ5	CG7706	Dmel\CG7706	ikgeqQKVERllkia	472	476	0.373	0.293	-1	0.558334125372	0.1912	0.894427675544	0.128							coiled-coil region|452|472|0				Disorder:0.37
232	E2QCZ8	Uncharacterized protein, isoform F	anon-WO0140519.95	egvekQKVDVpkvdi	358	362	0.514	0.369	-1	1.0	0.0	0.305685361991	0.19912
233	E2QD66	Uncharacterized protein, isoform D	BcDNA:AT04622	lrrlwQRVERlldct	1595	1599	0.002	0.02	-1	0.965950442351	0.10448	0.984056315339	0.04856								transmembrane region:Helical|1568|1590|-5		Disorder:0.0
234	E2QD99	Uncharacterized protein, isoform I	BcDNA:GH23906	llsinQKVDKflrta	2000	2004	0.223	0.604	-1	1.0	0.0	0.0385374577766	0.18768													Disorder:0.22
235	E2QD99	Uncharacterized protein, isoform I	BcDNA:GH23906	eifdlQRLEKlletv	2607	2611	0.098	0.894	-1	1.0	0.0	0.792927613483	0.30512	Smoothelin|PF12510|2589|2636|0										Disorder:0.1;Domain:Smoothelin
236	F0JAI1	Arginine methyltransferase 4, isoform B	Art4	siadeQKLEFtnkyk	38	42	0.11	0.053	-1	0.999150235424	0.0536	0.918920300436	0.12496													Disorder:0.11
237	F0JAI6	Kinetochore and Eb1-associated basic protein	Kebab	pkqllQRLERslyrs	75	79	0.419	0.87	-1	1.0	0.0	0.1888371144	0.21896
238	F2FB68	Ensconsin, isoform H	ens	eeeekQRVEReeaek	610	614	0.403	0.029	-1	1.0	0.0	0.473186217966	0.32352	MAP7|PF05672|503|667|0				coiled-coil region|513|656|0				Domain:MAP7
239	F2FB68	Ensconsin, isoform H	ens	eeaekQRVEVaerlk	628	632	0.379	0.363	-1	1.0	0.0	0.811350258959	0.29	MAP7|PF05672|503|667|0				coiled-coil region|513|656|0				Disorder:0.38;Domain:MAP7
240	G8IQ59	TRPA1 isoform D	TrpA1	phvwlQRVDKmelie	1098	1102	0.061	0.03	-1	0.233678881458	0.2832	0.661599897	0.3124													Disorder:0.06
241	H0USS9	TRPA1-C	TrpA1	phvwlQRVDKmelie	1097	1101	0.061	0.03	-1	0.232335662752	0.28272	0.654336819689	0.31472													Disorder:0.06
242	H9XVM8	CG1674, isoform K	Dmel\CG1674	yfleyQRLELeilrn	590	594	0.052	0.249	-1	1.0	0.0	0.939894936997	0.24													Disorder:0.05
243	H9XVM9	CG1674, isoform L	Dmel\CG1674	yfleyQRLELeilrn	635	639	0.052	0.249	-1	1.0	0.0	0.113041135723	0.13192													Disorder:0.05
244	H9XVP2	Unc-13, isoform E	unc-13	skkelQKVDIermkv	218	222	0.207	0.06	-1	1.0	0.0	0.91649651592	0.23832													Disorder:0.21
245	L0MLI5	Uncharacterized protein, isoform D	Dmel\CG33978	idsmsQRIDLikqks	1395	1399	0.333	0.373	-1	1.0	0.0	1.0	0.0													Disorder:0.33
246	L0MLP2	Calcium/calmodulin-dependent protein kinase II, isoform M	CaMKII	tardfQKLERearic	56	60	0.191	0.047	-1	0.278723533513	0.1416	0.595923755618	0.01008	Pkinase|PF00069|14|272|0										Disorder:0.19;Domain:Pkinase
247	L0MLR4	Calcium/calmodulin-dependent protein kinase II, isoform L	CaMKII	tardfQKLERearic	56	60	0.191	0.047	-1	0.752738505707	0.1564	0.59051297499	0.01016	Pkinase|PF00069|14|272|0										Disorder:0.19;Domain:Pkinase
248	L0MNA2	Calcium/calmodulin-dependent protein kinase II, isoform K	CaMKII	tardfQKLERearic	56	60	0.191	0.047	-1	0.729936589803	0.17848	0.668601254343	0.01096	Pkinase|PF00069|14|272|0										Disorder:0.19;Domain:Pkinase
249	L0MPM5	Uncharacterized protein, isoform F	Dmel\CG33978	idsmsQRIDLikqks	1395	1399	0.333	0.373	-1	1.0	0.0	1.0	0.0													Disorder:0.33
250	L0MPW2	Uncharacterized protein, isoform G	Dmel\CG33978	idsmsQRIDLikqks	1395	1399	0.333	0.373	-1	1.0	0.0	1.0	0.0													Disorder:0.33
251	L7EEU0	Dead box protein 80, isoform E	Dbp80	dltvvQRLDVldrfr	352	356	0.05	0.051	-1	0.728990958453	0.23848	0.619798311091	0.30984	Helicase_C|PF00271|301|415|0;Helicase C-terminal|L7EEU0|287|461|0							Disorder:0.05;Domain:Helicase_C,Helicase C-terminal
252	L7EGI4	Dead box protein 80, isoform F	Dbp80	dltvvQRLDVldrfr	187	191	0.05	0.051	-1	1.0	0.0	1.0	0.0	Helicase_C|PF00271|135|250|0;Helicase C-terminal|L7EGI4|122|296|0							Disorder:0.05;Domain:Helicase_C,Helicase C-terminal
253	M9MRD1	Muscle-specific protein 300 kDa, isoform D	Msp300	lqrleQRVEKdadvt	11417	11421	0.272	0.051	-1	1.0	0.0	0.12367378558	0.3772								topological domain:Cytoplasmic|1|12295|0		Disorder:0.27
254	M9MRD6	Muscle-specific protein 300 kDa, isoform I	Msp300	lqrleQRVEKdadvt	11058	11062	0.272	0.051	-1	1.0	0.0	0.185768410933	0.35464								topological domain:Cytoplasmic|1|11949|0		Disorder:0.27
255	M9MRF5	Muscle-specific protein 300 kDa, isoform H	Msp300	lqrleQRVEKdadvt	11058	11062	0.272	0.051	-1	1.0	0.0	0.185734517085	0.35464								topological domain:Cytoplasmic|1|11936|0		Disorder:0.27
256	M9MRJ4	Muscle-specific protein 300 kDa, isoform G	Msp300	lqrleQRVEKdadvt	12612	12616	0.272	0.051	-1	1.0	0.0	1.0	0.0								topological domain:Cytoplasmic|1|13490|0		Disorder:0.27
257	M9MRR4	Ankyrin 2, isoform T	Ank2	eallkQKLEReegsv	3979	3983	0.388	0.345	-1	1.0	0.0	0.971884462682	0.10176													Disorder:0.39
258	M9MRS5	Ankyrin 2, isoform R	Ank2	eallkQKLEReegsv	4252	4256	0.388	0.345	-1	1.0	0.0	0.958156419484	0.0348													Disorder:0.39
259	M9MRX1	Ankyrin 2, isoform S	Ank2	eallkQKLEReegsv	4085	4089	0.388	0.345	-1	1.0	0.0	0.485770481161	0.2276													Disorder:0.39
260	M9MRX4	Ankyrin 2, isoform U	Ank2	eallkQKLEReegsv	13315	13319	0.388	0.345	-1	1.0	0.0	1.0	0.0													Disorder:0.39
261	M9MRY3	Protein kinase, cAMP-dependent, regulatory subunit type 1, isoform AA	Pka-R1	lrqyfQKLEReqvkl	54	58	0.134	0.192	-1	0.561582480657	0.14536	0.200640245817	0.11272	RIIa|PF02197|24|61|0											Disorder:0.13;Domain:RIIa
262	M9MS17	Uncharacterized protein, isoform K	BcDNA:GH23906	llsinQKVDKflrta	1946	1950	0.223	0.604	-1	1.0	0.0	0.0362962394834	0.22904													Disorder:0.22
263	M9MS17	Uncharacterized protein, isoform K	BcDNA:GH23906	eifdlQRLEKlletv	2553	2557	0.098	0.894	-1	1.0	0.0	0.68366232413	0.29792	Smoothelin|PF12510|2535|2582|0										Disorder:0.1;Domain:Smoothelin
264	M9MS19	Ankyrin 2, isoform P	Ank2	eallkQKLEReegsv	3986	3990	0.388	0.345	-1	1.0	0.0	0.973207306137	0.03336													Disorder:0.39
265	M9MSA5	Uncharacterized protein, isoform L	BcDNA:GH23906	llsinQKVDKflrta	1883	1887	0.223	0.604	-1	1.0	0.0	0.0502498730708	0.16976													Disorder:0.22
266	M9MSA5	Uncharacterized protein, isoform L	BcDNA:GH23906	eifdlQRLEKlletv	2490	2494	0.098	0.894	-1	1.0	0.0	0.655191415385	0.27304	Smoothelin|PF12510|2472|2519|0										Disorder:0.1;Domain:Smoothelin
267	M9MSG2	Uncharacterized protein, isoform B	Dmel\CG31955	dkilhQRLDIaepia	9	13	0.362	0.197	-1	1.0	0.0	1.0	0.0													Disorder:0.36
268	M9MSK6	Ankyrin 2, isoform Q	Ank2	eallkQKLEReegsv	4108	4112	0.388	0.345	-1	1.0	0.0	0.385176071373	0.2192													Disorder:0.39
269	M9MSL4	Centrosomal protein 135kDa, isoform B	Cep135	ddirvQKVDLearke	916	920	0.221	0.088	-1	0.192727480881	0.35912	0.167207069109	0.3472							coiled-coil region|885|923|0				Disorder:0.22
270	M9NCY5	Kismet, isoform D	kis	atvkqQKLEKpklem	3777	3781	0.252	0.066	-1	1.0	0.0	0.673563291602	0.30528													Disorder:0.25
271	M9NDB7	Kismet, isoform E	kis	atvkqQKLEKpklem	3686	3690	0.252	0.066	-1	1.0	0.0	0.690706801492	0.254													Disorder:0.25
272	M9NDM3	Rhea, isoform C	rhea	krgliQRLEFcskqa	934	938	0.259	0.825	-1	0.38878374068	0.28576	0.418615558841	0.34648													Disorder:0.26
273	M9NDN0	Mnt, isoform J	Mnt	eklakQKIELqkrlk	317	321	0.254	0.457	-1	1.0	0.0	0.268396916644	0.16336							coiled-coil region|311|331|0				Disorder:0.25
274	M9NDV1	Cacophony, isoform O	cac	ktvlaQKLEKteayf	71	75	0.027	0.026	-1	0.616962835074	0.29456	0.893105276584	0.24472	Ion_trans|PF00520|37|324|0					transmembrane region:Helical|78|98|3		Disorder:0.03;Domain:Ion_trans
275	M9NDX0	Sallimus, isoform D	sls	dtldaQRLEKirqle	2078	2082	0.304	0.166	-1	1.0	0.0	0.283157618189	0.21736													Disorder:0.3
276	M9NE27	Uncharacterized protein, isoform B	Dmel\CG13707	dheemQRLDRmieal	65	69	0.3	0.037	-1	1.0	0.0	0.668014731512	0.33728							coiled-coil region|47|67|0				Disorder:0.3
277	M9NE65	WD repeat domain 62, isoform F	Wdr62	ksvrrQKFEKsglql	1057	1061	0.558	0.832	-1	1.0	0.0	0.58507614157	0.162
278	M9NEA1	Stathmin, isoform D	stai	kiekvQKLERraelv	351	355	0.325	0.167	-1	1.0	0.0	0.41492082917	0.29472							coiled-coil region|306|370|0				Disorder:0.33
279	M9NEA7	Defective chorion 1, isoform E	2001-12-01	elrmlQKIELmakqm	352	356	0.167	0.594	-1	1.0	0.0	0.433341674902	0.35432	DEC-1_N|PF04625|57|463|0										Disorder:0.17;Localisation:Secreted;Domain:DEC-1_N
280	M9NEE2	Cacophony, isoform L	cac	ktvlaQKLEKteayf	71	75	0.027	0.026	-1	0.709430568091	0.28576	0.893806806147	0.25696	Ion_trans|PF00520|37|324|0										Disorder:0.03;Domain:Ion_trans
281	M9NEG4	Mushroom body defect, isoform J	mud	akemaQRLDIaqqei	894	898	0.379	0.141	-1	1.0	0.0	0.822186260253	0.22976							coiled-coil region|847|909|0				Disorder:0.38
282	M9NEG4	Mushroom body defect, isoform J	mud	qlvdsQKLELdmnrk	1144	1148	0.352	0.262	-1	1.0	0.0	0.014549234427	0.32488							coiled-coil region|1113|1147|0				Disorder:0.35
283	M9NEL3	Kismet, isoform F	kis	atvkqQKLEKpklem	3625	3629	0.252	0.066	-1	1.0	0.0	0.695865334266	0.24656													Disorder:0.25
284	M9NEY9	Defective chorion 1, isoform F	2001-12-01	elrmlQKIELmakqm	369	373	0.167	0.594	-1	1.0	0.0	0.466825570623	0.35816	DEC-1_N|PF04625|74|480|0										Disorder:0.17;Localisation:Secreted;Domain:DEC-1_N
285	M9NEZ0	Lethal (2) giant discs 1, isoform B	l(2)gd1	lealqQRLEKyqsve	367	371	0.348	0.588	-1	0.0373008927402	0.20656	0.0705080933449	0.19688	DM14|M9NEZ0|362|420|0				coiled-coil region|355|382|0				Disorder:0.35;Domain:DM14
286	M9NF25	Cacophony, isoform M	cac	ktvlaQKLEKteayf	71	75	0.027	0.026	-1	0.739470754384	0.30904	0.897906349668	0.27312	Ion_trans|PF00520|37|324|0					transmembrane region:Helical|78|98|3		Disorder:0.03;Domain:Ion_trans
287	M9NF32	CG3793, isoform B	BG:DS09217.4	saaerQRIERlemld	288	292	0.146	0.02	-1	0.419821029171	0.1964	0.403308056959	0.2956													Disorder:0.15
288	M9NG31	Defective chorion 1, isoform G	2001-12-01	elrmlQKIELmakqm	352	356	0.167	0.594	-1	1.0	0.0	1.0	0.0	DEC-1_N|PF04625|57|463|0										Disorder:0.17;Localisation:Secreted;Domain:DEC-1_N
289	M9NGE4	Mushroom body defect, isoform I	mud	akemaQRLDIaqqei	894	898	0.379	0.141	-1	1.0	0.0	0.896847782658	0.18784							coiled-coil region|847|909|0				Disorder:0.38
290	M9NGE4	Mushroom body defect, isoform I	mud	qlvdsQKLELdmnrk	1144	1148	0.352	0.262	-1	1.0	0.0	0.159767418441	0.34952							coiled-coil region|1113|1147|0				Disorder:0.35
291	M9NGP0	Mnt, isoform I	Mnt	eklakQKIELqkrlk	525	529	0.253	0.453	-1	1.0	0.0	0.100445074851	0.06024							coiled-coil region|519|539|0				Disorder:0.25
292	M9NGZ9	Cacophony, isoform N	cac	ktvlaQKLEKteayf	177	181	0.027	0.027	-1	0.613637842279	0.29544	0.894465120499	0.24448	Ion_trans|PF00520|143|430|0					transmembrane region:Helical|184|205|3		Disorder:0.03;Domain:Ion_trans
293	M9PAZ4	IA-2 protein tyrosine phosphatase, isoform E	IA-2	ldterQRIEReqqla	374	378	0.467	0.338	-1	1.0	0.0	0.358541402792	0.1308							coiled-coil region|369|389|0
294	M9PB01	WD repeat domain 62, isoform G	Wdr62	ksvrrQKFEKsglql	1057	1061	0.558	0.832	-1	1.0	0.0	0.498576968835	0.14408
295	M9PB01	WD repeat domain 62, isoform G	Wdr62	fehnlQKFEKekqre	1762	1766	0.627	0.667	-1	1.0	0.0	0.013477910491	0.28216							coiled-coil region|1754|1774|0
296	M9PB12	CG9886, isoform B	Dmel\CG9886	vfadfQKFDLrpqig	31	35	0.292	0.289	-1	0.905643393565	0.1236	0.935049198718	0.11952	DUF4147|PF13660|9|262|0										Disorder:0.29;Domain:DUF4147
297	M9PB37	Uncharacterized protein, isoform F	Dm_2L:23517	yhffsQRIDLhlcdd	335	339	0.227	0.573	-1	0.30935580956	0.28184	0.219223518924	0.15904													Disorder:0.23
298	M9PB51	Uncharacterized protein, isoform E	BcDNA:GM03875	gnsklQRIDIrdnkl	1091	1095	0.17	0.06	-1	1.0	0.0	0.271547032795	0.00736													Disorder:0.17
299	M9PB59	Anion exchange protein	Ndae1	lgvptQKLEVpnelk	749	753	0.15	0.005	-1	0.175097758058	0.31776	0.234281273402	0.29592	HCO3_cotransp|PF00955|463|955|0										Disorder:0.15;Domain:HCO3_cotransp
300	M9PB60	Anion exchange protein	Ndae1	lgvptQKLEVpnelk	789	793	0.15	0.005	-1	0.167313086731	0.3364	0.231351099142	0.29592	HCO3_cotransp|PF00955|503|995|0										Disorder:0.15;Domain:HCO3_cotransp
301	M9PB68	Purity of essence, isoform B	poe	kgsilQKIEKlrdet	4953	4957	0.264	0.117	-1	0.945187796333	0.21224	0.991959026896	0.14816	E3_UbLigase_R4|PF13764|4493|5296|0									Disorder:0.26;Domain:E3_UbLigase_R4
302	M9PBD5	PH domain leucine-rich repeat protein phosphatase, isoform B	Phlpp	vplklQRIDIshnnf	137	141	0.267	0.073	-1	0.924485611869	0.14344	0.718370140485	0.24072													Disorder:0.27
303	M9PBE4	Sickie, isoform H	sick	eplngQKVEKsdkss	860	864	0.814	0.824	-1	0.971182664589	0.04144	0.902652240933	0.24488
304	M9PBE5	Sickie, isoform K	sick	eplngQKVEKsdkss	28	32	0.813	0.81	-1	0.304654291619	0.26344	0.502265119951	0.23768
305	M9PBI9	Sallimus, isoform S	sls	dtldaQRLEKirqle	2063	2067	0.304	0.166	-1	1.0	0.0	0.1517917505	0.21752													Disorder:0.3
306	M9PBI9	Sallimus, isoform S	sls	amgqeQKVDKyniqq	8819	8823	0.349	0.208	-1	1.0	0.0	0.146309642493	0.25864													Disorder:0.35
307	M9PBJ0	Sallimus, isoform X	sls	dtldaQRLEKirqle	2063	2067	0.304	0.166	-1	1.0	0.0	0.181801726404	0.19104													Disorder:0.3
308	M9PBJ0	Sallimus, isoform X	sls	amgqeQKVDKyniqq	8410	8414	0.349	0.208	-1	1.0	0.0	0.885128089293	0.1772													Disorder:0.35
309	M9PBL6	Karst, isoform G	kst	kimleQKIDLfcflr	2185	2189	0.056	0.628	-1	0.962341530151	0.07584	0.0815016201189	0.24368	Spectrin|PF00435|2188|2291|0;Spectrin|PF00435|2081|2185|0								Disorder:0.06;Domain:Spectrin
310	M9PBN6	Ensconsin, isoform J	ens	eeeekQRVEReeaek	730	734	0.403	0.029	-1	1.0	0.0	0.528566104768	0.29864	MAP7|PF05672|623|787|0				coiled-coil region|633|776|0				Domain:MAP7
311	M9PBN6	Ensconsin, isoform J	ens	eeaekQRVEVaerlk	748	752	0.379	0.363	-1	1.0	0.0	0.653355567952	0.28392	MAP7|PF05672|623|787|0				coiled-coil region|633|776|0				Disorder:0.38;Domain:MAP7
312	M9PBP2	WD repeat domain 62, isoform H	Wdr62	ksvrrQKFEKsglql	1026	1030	0.558	0.832	-1	0.988802396478	0.04304	0.657177981197	0.1816
313	M9PBW9	Rhea, isoform G	rhea	krgliQRLEFcskqa	913	917	0.259	0.825	-1	0.154662630209	0.3328	0.40354938954	0.37048													Disorder:0.26
314	M9PBX3	Uncharacterized protein, isoform H	Dmel\CG31689	vqvqvQKIEIqnmes	326	330	0.5	0.115	-1	0.998839844951	0.00656	0.99445224651	0.08952
315	M9PBX8	Transient receptor potential cation channel A1, isoform K	TrpA1	phvwlQRVDKmelie	1061	1065	0.061	0.03	-1	0.233375249423	0.28272	0.6558802588	0.31448													Disorder:0.06
316	M9PC10	Uncharacterized protein, isoform G	Dm_2L:23517	yhffsQRIDLhlcdd	335	339	0.227	0.573	-1	0.307899718521	0.27768	0.190471973767	0.15936													Disorder:0.23
317	M9PC23	Muscle-specific protein 300 kDa, isoform J	Msp300	lqrleQRVEKdadvt	7021	7025	0.272	0.051	-1	1.0	0.0	0.864949648593	0.1656								topological domain:Cytoplasmic|1|7912|0		Disorder:0.27
318	M9PC63	Uncharacterized protein, isoform F	BcDNA:GM03875	gnsklQRIDIrdnkl	1091	1095	0.17	0.066	-1	1.0	0.0	0.271989254914	0.00712													Disorder:0.17
319	M9PC65	Uncharacterized protein, isoform D	Dm_2L:23517	yhffsQRIDLhlcdd	335	339	0.227	0.573	-1	0.343548180958	0.29072	0.346806655619	0.17808													Disorder:0.23
320	M9PC84	Muscle-specific protein 300 kDa, isoform L	Msp300	lqrleQRVEKdadvt	11380	11384	0.272	0.051	-1	1.0	0.0	0.107754163571	0.38664								topological domain:Cytoplasmic|1|12258|0		Disorder:0.27
321	M9PC92	Anion exchange protein	Ndae1	lgvptQKLEVpnelk	749	753	0.15	0.005	-1	0.182454902346	0.32488	0.225607130345	0.31712	HCO3_cotransp|PF00955|463|955|0										Disorder:0.15;Domain:HCO3_cotransp
322	M9PC95	Anion exchange protein	Ndae1	lgvptQKLEVpnelk	749	753	0.15	0.005	-1	0.166786604939	0.3336	0.227871617671	0.32456	HCO3_cotransp|PF00955|463|955|0										Disorder:0.15;Domain:HCO3_cotransp
323	M9PC99	Secretory 24CD, isoform C	Sec24CD	ldhtgQRVDKherpe	569	573	0.41	0.03	-1	0.56845646276	0.30144	0.509233169734	0.24832
324	M9PCB8	Uncharacterized protein, isoform C	BcDNA:GM03875	gnsklQRIDIrdnkl	1091	1095	0.17	0.066	-1	1.0	0.0	0.0951837143921	0.16608													Disorder:0.17
325	M9PCC2	Uncharacterized protein, isoform H	BcDNA:GM03875	gnsklQRIDIrdnkl	1087	1091	0.17	0.066	-1	1.0	0.0	0.0951837143921	0.16608													Disorder:0.17
326	M9PCF0	Anion exchange protein	Ndae1	lgvptQKLEVpnelk	730	734	0.15	0.005	-1	0.159147525431	0.3232	0.228491039987	0.3228	HCO3_cotransp|PF00955|444|936|0										Disorder:0.15;Domain:HCO3_cotransp
327	M9PCK4	Fuzzy, isoform B	fy	ivgdlQRLDIlkkff	331	335	0.041	0.105	-1	0.0355833207915	0.1132	0.00896207799739	0.17552													Disorder:0.04
328	M9PCK8	Centrosomal protein 135kDa, isoform C	Cep135	ddirvQKVDLearke	910	914	0.221	0.08	-1	0.176096988877	0.3708	0.213474496859	0.35336							coiled-coil region|879|917|0				Disorder:0.22
329	M9PCM8	Muscle-specific protein 300 kDa, isoform K	Msp300	lqrleQRVEKdadvt	10989	10993	0.272	0.051	-1	1.0	0.0	0.157056320641	0.35192								topological domain:Cytoplasmic|1|11867|0		Disorder:0.27
330	M9PCQ7	Uncharacterized protein, isoform G	BcDNA:GM03875	gnsklQRIDIrdnkl	1091	1095	0.17	0.06	-1	1.0	0.0	0.277716492285	0.0072													Disorder:0.17
331	M9PCR4	Strumpellin, isoform C	Strumpellin	vagrlQKLELsrpqk	480	484	0.362	0.096	-1	0.457805455422	0.23784	0.726357544905	0.2364	Strumpellin|PF10266|74|1108|0										Disorder:0.36;Domain:Strumpellin
332	M9PCT2	Anion exchange protein	Ndae1	lgvptQKLEVpnelk	690	694	0.15	0.005	-1	0.167033931652	0.30968	0.233933010173	0.33232	HCO3_cotransp|PF00955|404|896|0										Disorder:0.15;Domain:HCO3_cotransp
333	M9PCY7	Glycogen binding subunit 76A, isoform B	Gbs-76A	slhvgQRLEFavrfq	605	609	0.021	0.071	-1	1.0	0.0	0.281759161663	0.124	CBM_21|PF03370|525|632|0										Disorder:0.02;Domain:CBM_21
334	M9PD86	Sickie, isoform L	sick	eplngQKVEKsdkss	865	869	0.814	0.824	-1	0.970808158839	0.04192	0.887141571747	0.244
335	M9PD90	Discs large 5, isoform D	Dlg5	galsyQRVELldspi	1726	1730	0.168	0.101	-1	0.0693179371257	0.33056	0.644703889568	0.28032													Disorder:0.17
336	M9PDI3	Caudal, isoform C	cad	vytdfQRLELekeyc	302	306	0.107	0.562	-1	1.0	0.0	0.765921334444	0.1096	Homeobox|PF00046|292|348|0				DNA-binding region:Homeobox|291|350|0			Disorder:0.11;Domain:Homeobox
337	M9PDS2	Sickie, isoform F	sick	eplngQKVEKsdkss	686	690	0.814	0.824	-1	0.971487210006	0.04048	0.757748570616	0.26368
338	M9PDS3	Sallimus, isoform T	sls	dtldaQRLEKirqle	2063	2067	0.304	0.166	-1	1.0	0.0	0.201389003079	0.18048													Disorder:0.3
339	M9PDS3	Sallimus, isoform T	sls	amgqeQKVDKyniqq	8396	8400	0.349	0.208	-1	1.0	0.0	0.703211934713	0.26													Disorder:0.35
340	M9PDS6	Sickie, isoform M	sick	eplngQKVEKsdkss	661	665	0.814	0.824	-1	0.971386087398	0.0408	0.972918038111	0.12872
341	M9PDS8	Sallimus, isoform Y	sls	dtldaQRLEKirqle	2063	2067	0.304	0.166	-1	1.0	0.0	0.134701121843	0.24016													Disorder:0.3
342	M9PDV3	Increased minichromosome loss 1, isoform E	Iml1	lkrraQKFEFnnnnt	1488	1492	0.538	0.191	-1	0.893595442167	0.22616	0.99767371662	0.03128							coiled-coil region|1480|1500|0
343	M9PDW3	Uncharacterized protein, isoform O	BcDNA:GH23906	eifdlQRLEKlletv	933	937	0.098	0.894	-1	1.0	0.0	1.0	0.0	Smoothelin|PF12510|915|962|0										Disorder:0.1;Domain:Smoothelin
344	M9PDW8	Uncharacterized protein, isoform T	BcDNA:GH23906	llsinQKVDKflrta	2000	2004	0.223	0.604	-1	1.0	0.0	0.050133415866	0.1728													Disorder:0.22
345	M9PDW8	Uncharacterized protein, isoform T	BcDNA:GH23906	eifdlQRLEKlletv	2607	2611	0.098	0.894	-1	1.0	0.0	0.655436129225	0.27208	Smoothelin|PF12510|2589|2636|0										Disorder:0.1;Domain:Smoothelin
346	M9PDZ6	Sallimus, isoform Q	sls	dtldaQRLEKirqle	2063	2067	0.304	0.166	-1	1.0	0.0	0.197292559878	0.18248													Disorder:0.3
347	M9PDZ6	Sallimus, isoform Q	sls	amgqeQKVDKyniqq	8819	8823	0.349	0.208	-1	1.0	0.0	1.0	0.0													Disorder:0.35
348	M9PDZ9	Sallimus, isoform V	sls	dtldaQRLEKirqle	2063	2067	0.304	0.166	-1	1.0	0.0	0.175172491932	0.19752													Disorder:0.3
349	M9PE64	Increased minichromosome loss 1, isoform D	Iml1	lkrraQKFEFnnnnt	1496	1500	0.538	0.191	-1	0.944275453	0.18984	0.997630725993	0.0324							coiled-coil region|1488|1508|0
350	M9PE93	Ensconsin, isoform K	ens	eeeekQRVEReeaek	777	781	0.403	0.029	-1	1.0	0.0	0.478221806757	0.32616	MAP7|PF05672|670|834|0				coiled-coil region|680|823|0				Domain:MAP7
351	M9PE93	Ensconsin, isoform K	ens	eeaekQRVEVaerlk	795	799	0.379	0.363	-1	1.0	0.0	0.900363058089	0.22048	MAP7|PF05672|670|834|0				coiled-coil region|680|823|0				Disorder:0.38;Domain:MAP7
352	M9PEA0	Sallimus, isoform P	sls	dtldaQRLEKirqle	2063	2067	0.304	0.166	-1	1.0	0.0	0.198680300918	0.18056													Disorder:0.3
353	M9PEA0	Sallimus, isoform P	sls	amgqeQKVDKyniqq	8840	8844	0.349	0.208	-1	1.0	0.0	1.0	0.0													Disorder:0.35
354	M9PEA5	Sallimus, isoform U	sls	dtldaQRLEKirqle	2063	2067	0.304	0.166	-1	1.0	0.0	0.167012640086	0.20424													Disorder:0.3
355	M9PEA5	Sallimus, isoform U	sls	amgqeQKVDKyniqq	8819	8823	0.349	0.208	-1	1.0	0.0	0.995221697899	0.14712													Disorder:0.35
356	M9PEA9	Sallimus, isoform Z	sls	dtldaQRLEKirqle	2063	2067	0.304	0.166	-1	1.0	0.0	0.123792990163	0.24272													Disorder:0.3
357	M9PEA9	Sallimus, isoform Z	sls	amgqeQKVDKyniqq	5857	5861	0.349	0.208	-1	1.0	0.0	0.529973571685	0.22232													Disorder:0.35
358	M9PEC6	Cyp28c1, isoform B	Cyp28c1	laaivQRFEVvvspr	463	467	0.03	0.094	-1	0.212607871276	0.24608	0.639804055702	0.25128	p450|PF00067|32|494|0											Disorder:0.03;Domain:p450
359	M9PEF7	Puratrophin-1-like, isoform D	Pura	ldqfaQKLELahery	1125	1129	0.168	0.27	-1	1.0	0.0	0.240023947445	0.3588							coiled-coil region|1113|1133|0				Disorder:0.17
360	M9PEJ8	Rhea, isoform H	rhea	krgliQRLEFcskqa	934	938	0.259	0.825	-1	0.155475803005	0.3324	0.335046515572	0.37208													Disorder:0.26
361	M9PEK6	Mushroom body defect, isoform L	mud	akemaQRLDIaqqei	894	898	0.379	0.141	-1	1.0	0.0	0.892205192747	0.17384							coiled-coil region|847|909|0				Disorder:0.38
362	M9PEK6	Mushroom body defect, isoform L	mud	qlvdsQKLELdmnrk	1144	1148	0.352	0.262	-1	1.0	0.0	0.73189821413	0.0							coiled-coil region|1113|1147|0				Disorder:0.35
363	M9PEK8	Ensconsin, isoform I	ens	eeeekQRVEReeaek	695	699	0.403	0.029	-1	1.0	0.0	0.453600098154	0.31784	MAP7|PF05672|588|752|0				coiled-coil region|598|741|0				Domain:MAP7
364	M9PEK8	Ensconsin, isoform I	ens	eeaekQRVEVaerlk	713	717	0.379	0.363	-1	1.0	0.0	0.933439690575	0.21936	MAP7|PF05672|588|752|0				coiled-coil region|598|741|0				Disorder:0.38;Domain:MAP7
365	M9PEM2	Uncharacterized protein, isoform E	Dm_2L:23517	yhffsQRIDLhlcdd	335	339	0.227	0.573	-1	0.309251861986	0.28184	0.219185537912	0.15944													Disorder:0.23
366	M9PEN3	Ankyrin 2, isoform V	Ank2	eallkQKLEReegsv	4129	4133	0.388	0.345	-1	1.0	0.0	0.959730831543	0.02936													Disorder:0.39
367	M9PEP8	Muscle-specific protein 300 kDa, isoform M	Msp300	lqrleQRVEKdadvt	5757	5761	0.272	0.051	-1	1.0	0.0	0.40486920345	0.2796								topological domain:Cytoplasmic|1|6635|0		Disorder:0.27
368	M9PEV6	Uncharacterized protein, isoform D	BcDNA:GM03875	gnsklQRIDIrdnkl	1087	1091	0.17	0.066	-1	1.0	0.0	0.271547032795	0.00736													Disorder:0.17
369	M9PF01	Anion exchange protein	Ndae1	lgvptQKLEVpnelk	716	720	0.15	0.005	-1	0.169280418651	0.31424	0.230493167894	0.32432	HCO3_cotransp|PF00955|430|922|0										Disorder:0.15;Domain:HCO3_cotransp
370	M9PF23	Uncharacterized protein, isoform C	BP1041	qpgreQKLDKpfavl	52	56	0.494	0.218	-1	1.0	0.0	0.565215032152	0.21152	Ctf8|PF09696|39|131|0											Domain:Ctf8
371	M9PF56	Dyschronic, isoform G	dysc	dplerQKLEFlyewg	1005	1009	0.184	0.64	-1	1.0	0.0	0.686979651901	0.01808													Disorder:0.18
372	M9PFB4	Uncharacterized protein, isoform B	Dmel\CG14131	ekseaQRLEVhsehy	145	149	0.565	0.652	-1	1.0	0.0	0.264029436338	0.34624
373	M9PFF6	Uncharacterized protein, isoform B	Dmel\CG10681	qkqmlQRFEKtneml	58	62	0.287	0.15	-1	0.0796245936903	0.22576	0.169981468626	0.004	KxDL|PF10241|36|121|0											Disorder:0.29;Domain:KxDL
374	M9PFS0	Target of rapamycin, isoform B	Tor	hltlmQKVEVfehal	2204	2208	0.183	0.119	-1	0.228043533571	0.13592	0.222058568646	0.05336	PI3_PI4_kinase|PF00454|2103|2353|0;PI3K/PI4K|M9PFS0|2104|2471|0							Disorder:0.18;Domain:PI3K/PI4K,PI3_PI4_kinase
375	M9PFU0	Uncharacterized protein, isoform A	Dmel\CG43778	qqlllQRLERelqqs	54	58	0.047	0.042	-1	1.0	0.0	0.121515170431	0.15184							coiled-coil region|30|59|0				Disorder:0.05
376	M9PG36	CG8765, isoform C	Dmel\CG8765	staefQKIEIqtptt	593	597	0.581	0.92	-1	1.0	0.0	0.997977887846	0.05048
377	M9PGA0	Sickie, isoform I	sick	eplngQKVEKsdkss	1375	1379	0.814	0.824	-1	1.0	0.0	0.781943413119	0.21336
378	M9PGF7	Tenascin major, isoform E	Ten-m	eeedeQKLERheaig	540	544	0.721	0.528	-1	1.0	0.0	0.909463750594	0.17784							coiled-coil region|528|548|0
379	M9PGI4	Cyp4d14, isoform B	Cyp4d14	fmnplQRLDFtmklf	224	228	0.063	0.09	-1	0.496304916801	0.23136	0.58839436694	0.15512	p450|PF00067|33|503|0											Disorder:0.06;Domain:p450
380	M9PGI5	Uncharacterized protein, isoform P	BcDNA:GH23906	eifdlQRLEKlletv	222	226	0.098	0.894	-1	1.0	0.0	1.0	0.0	Smoothelin|PF12510|204|251|0										Disorder:0.1;Domain:Smoothelin
381	M9PGT0	Uncharacterized protein, isoform R	BcDNA:GH23906	llsinQKVDKflrta	2000	2004	0.223	0.604	-1	1.0	0.0	0.0505871371296	0.172													Disorder:0.22
382	M9PGT0	Uncharacterized protein, isoform R	BcDNA:GH23906	eifdlQRLEKlletv	2607	2611	0.098	0.894	-1	1.0	0.0	0.655895367709	0.27224	Smoothelin|PF12510|2589|2636|0										Disorder:0.1;Domain:Smoothelin
383	M9PGY4	Sallimus, isoform R	sls	dtldaQRLEKirqle	2063	2067	0.304	0.166	-1	1.0	0.0	0.198929027461	0.17984													Disorder:0.3
384	M9PGY4	Sallimus, isoform R	sls	amgqeQKVDKyniqq	8819	8823	0.349	0.208	-1	1.0	0.0	1.0	0.0													Disorder:0.35
385	M9PGZ0	Sallimus, isoform W	sls	dtldaQRLEKirqle	2063	2067	0.304	0.166	-1	1.0	0.0	0.142773956727	0.23712													Disorder:0.3
386	M9PGZ0	Sallimus, isoform W	sls	amgqeQKVDKyniqq	5857	5861	0.349	0.208	-1	1.0	0.0	1.0	0.0													Disorder:0.35
387	M9PH75	Uncharacterized protein, isoform Q	BcDNA:GH23906	llsinQKVDKflrta	2000	2004	0.223	0.604	-1	1.0	0.0	0.0689526696083	0.17088													Disorder:0.22
388	M9PH75	Uncharacterized protein, isoform Q	BcDNA:GH23906	eifdlQRLEKlletv	2607	2611	0.098	0.894	-1	1.0	0.0	0.770126247448	0.31824	Smoothelin|PF12510|2589|2636|0										Disorder:0.1;Domain:Smoothelin
389	M9PH82	Uncharacterized protein, isoform V	BcDNA:GH23906	llsinQKVDKflrta	2000	2004	0.223	0.604	-1	1.0	0.0	0.0446457459399	0.23408													Disorder:0.22
390	M9PH82	Uncharacterized protein, isoform V	BcDNA:GH23906	eifdlQRLEKlletv	2607	2611	0.098	0.894	-1	1.0	0.0	0.733450868862	0.27752	Smoothelin|PF12510|2589|2636|0										Disorder:0.1;Domain:Smoothelin
391	M9PHB1	Ensconsin, isoform G	ens	eeeekQRVEReeaek	862	866	0.403	0.029	-1	1.0	0.0	0.465844887731	0.3184	MAP7|PF05672|755|919|0				coiled-coil region|765|908|0				Domain:MAP7
392	M9PHB1	Ensconsin, isoform G	ens	eeaekQRVEVaerlk	880	884	0.379	0.363	-1	1.0	0.0	0.912680149752	0.22496	MAP7|PF05672|755|919|0				coiled-coil region|765|908|0				Disorder:0.38;Domain:MAP7
393	M9PHD4	Cacophony, isoform P	cac	ktvlaQKLEKteayf	71	75	0.027	0.026	-1	0.618588093061	0.29464	0.89447565812	0.2528	Ion_trans|PF00520|37|324|0					transmembrane region:Helical|78|98|3		Disorder:0.03;Domain:Ion_trans
394	M9PIV2	Syntaxin 4, isoform B	Syx4	qseviQRVEFhaqqa	202	206	0.258	0.048	-1	0.507206056275	0.27256	0.390295913145	0.2768	Syntaxin|PF00804|1|198|-4;SNARE|PF05739|199|251|0;T-SNARE coiled-coil homology|M9PIV2|163|225|0				Disorder:0.26;Domain:SNARE,T-SNARE coiled-coil homology
395	M9PIW5	CG4116, isoform B	Dmel\CG4116	cpamaQKVEKdplak	20	24	0.179	0.08	-1	1.0	0.0	0.994714068985	0.07016							signal peptide|1|19|-1					Disorder:0.18
396	M9PJ79	Uncharacterized protein, isoform M	BcDNA:GH23906	eifdlQRLEKlletv	1050	1054	0.098	0.894	-1	1.0	0.0	1.0	0.0	Smoothelin|PF12510|1032|1079|0										Disorder:0.1;Domain:Smoothelin
397	M9PJ82	Uncharacterized protein, isoform S	BcDNA:GH23906	llsinQKVDKflrta	2000	2004	0.223	0.604	-1	1.0	0.0	0.0412936875415	0.1984													Disorder:0.22
398	M9PJ82	Uncharacterized protein, isoform S	BcDNA:GH23906	eifdlQRLEKlletv	2607	2611	0.098	0.894	-1	1.0	0.0	0.752990269176	0.3064	Smoothelin|PF12510|2589|2636|0										Disorder:0.1;Domain:Smoothelin
399	M9PJN0	Mushroom body defect, isoform K	mud	akemaQRLDIaqqei	894	898	0.379	0.141	-1	1.0	0.0	1.0	0.0							coiled-coil region|847|909|0				Disorder:0.38
400	M9PJN0	Mushroom body defect, isoform K	mud	qlvdsQKLELdmnrk	1144	1148	0.352	0.262	-1	1.0	0.0	1.0	0.0							coiled-coil region|1113|1147|0				Disorder:0.35
401	O02193	Males-absent on the first protein	mof	gdplmQKIDIsenpd	371	375	0.512	0.728	0.39	1.0	0.0	0.337535492929	0.2224	Tudor-knot|PF11717|375|434|0	2BUD||NMR|A|367|454|0	region of interest:Chromo barrel domain|370|443|0			Surface accessibility:39.0%;Domain:Tudor-knot
402	O16868	Protein fuzzy	fuz	ivgdlQRLDIlkkff	331	335	0.041	0.105	-1	0.0355931188108	0.1132	0.00907917058291	0.17576													Disorder:0.04
403	O46048	EG:133E12.4 protein	east	nalsqQKVELehped	841	845	0.57	0.594	-1	1.0	0.0	0.951492274311	0.22776
404	O46051	Probable cytochrome P450 4d14	Cyp4d14	fmnplQRLDFtmklf	221	225	0.063	0.09	-1	0.592335423748	0.17704	0.54670850411	0.14536	p450|PF00067|33|500|0											Disorder:0.06;Domain:p450
405	O61305	DEAD-box helicase Dbp80	Dbp80	dltvvQRLDVldrfr	352	356	0.05	0.046	-1	0.689605414077	0.26152	0.620702505305	0.31048	Helicase_C|PF00271|301|415|0;Helicase C-terminal|O61305|287|455|0							Disorder:0.05;Domain:Helicase_C,Helicase C-terminal
406	O61643	Inhibin beta chain	Actbeta	knlgwQKFDLtdtir	758	762	0.134	0.069	-1	1.0	0.0	0.120544578207	0.1116													Disorder:0.13;Localisation:Secreted
407	O62530	Adaptor protein complex 2, mu subunit, isoform A	AP-2mu	psllgQKIEVkiptp	320	324	0.215	0.081	-1	0.925228744358	0.1972	0.381534304821	0.08968	Adap_comp_sub|PF00928|157|437|0										Disorder:0.21;Domain:Adap_comp_sub
408	O76888	Uncharacterized protein	EG:196F3.3	itvktQKLEKakvka	100	104	0.234	0.159	-1	1.0	0.0	0.980621736102	0.0416													Disorder:0.23
409	O76904	EG:8D8.1 protein	fs(1)N	dleqlQRLELskrrt	154	158	0.301	0.099	-1	1.0	0.0	0.732163864533	0.12616													Disorder:0.3;Localisation:Secreted
410	O96299	LD47736p	Sodh-2	tdlvqQRLDVakelg	204	208	0.07	0.06	-1	0.37389555759	0.32448	0.298941438542	0.3336	ADH_zinc_N|PF00107|179|310|0;PKS_ER|O96299|12|347|0								Disorder:0.07;Domain:PKS_ER,ADH_zinc_N
411	O96838	Putative 1-phosphatidylinositol 3-phosphate 5-kinase	fab1	qfifkQKIEIvhtll	1203	1207	0.07	0.472	-1	0.135498424457	0.23264	0.0800807178898	0.1644													Disorder:0.07
412	O97477	Inositol-3-phosphate synthase	Inos	hmtleQRFDFstitn	512	516	0.335	0.188	-1	0.999822982358	0.0532	0.994516550741	0.05456													Disorder:0.33
413	O97479	FI05212p	Sodh-1	tdlvqQRLDVakelg	204	208	0.076	0.063	-1	0.352323325196	0.33256	0.253885740813	0.33528	ADH_zinc_N|PF00107|179|310|0;PKS_ER|O97479|12|347|0								Disorder:0.08;Domain:PKS_ER,ADH_zinc_N
414	P02844	Vitellogenin-2	Yp2	vgergQKIEFnlntl	109	113	0.169	0.259	-1	1.0	0.0	0.159597551322	0.19288	Lipase|PF00151|97|411|0										Disorder:0.17;Localisation:Secreted;Domain:Lipase
415	P07665	Serendipity locus protein beta	Sry-beta	ekiinQRLELlpnsa	48	52	0.029	0.043	-1	1.0	0.0	0.202442484888	0.24024													Disorder:0.03
416	P08171	Esterase-6	Est-6	eyignQRFDIesyse	399	403	0.244	0.095	0.356	0.946701321077	0.1164	0.969334336316	0.17432	COesterase|PF00135|26|542|0	5THM|2.15|X-ray|A|22|544|0	sequence variant:In strain: Ven-S-13F and Zim-F-S18.|E->D|P08171|394|394|-5;sequence variant:In strain: US-255F.|G->R|P08171|397|397|-2	turn|394|398|-1;turn|403|405|0;helix|406|417|3	Disorder:0.24;Surface accessibility:35.6%;Localisation:Secreted;Domain:COesterase
417	P09085	Homeotic protein caudal	cad	vytdfQRLELekeyc	284	288	0.151	0.786	-1	1.0	0.0	0.656960305029	0.1948	Homeobox|PF00046|274|330|0				DNA-binding region:Homeobox|273|332|0	In isoform 2.|Missing|274|427|0	Disorder:0.15;Domain:Homeobox
418	P14773	3-hydroxy-3-methylglutaryl-coenzyme A reductase	Hmgcr	tlsgvQRLEVlcmfa	233	237	0.001	0.038	-1	0.623801598755	0.2416	0.492093224994	0.33776	Sterol-sensing|PF12349|130|275|0;SSD|P14773|106|263|0			transmembrane region:Helical|208|228|-5;transmembrane region:Helical|237|257|0	Disorder:0.0;Topology:Transmembrane;Domain:SSD,Sterol-sensing
419	P16905	cAMP-dependent protein kinase type I regulatory subunit	Pka-R1	lrqyfQKLEReqvkl	54	58	0.134	0.192	-1	0.664783996239	0.0904	0.183202191286	0.12976	RIIa|PF02197|24|61|0					region of interest:Dimerization and phosphorylation|1|131|0	In isoform 3.|Missing|1|80|0;In isoform 2.|MSYMMAKTLEEQSLRECEHYIQTHGIQRVLKDCIVQLCVCRPENPVQFLRQYFQKLER->MPK|1|58|0;In isoform E.|Missing|2|58|0	Disorder:0.13;Domain:RIIa
420	P18169	Defective chorion-1 protein, FC125 isoform	2001-12-01	elrmlQKIELmakqm	369	373	0.167	0.594	-1	1.0	0.0	0.413671937555	0.36192	DEC-1_N|PF04625|74|480|0										Disorder:0.17;Localisation:Secreted;Domain:DEC-1_N
421	P18170	Defective chorion-1 protein, FC106 isoform	2001-12-01	elrmlQKIELmakqm	369	373	0.167	0.594	-1	1.0	0.0	0.401192241587	0.36328	DEC-1_N|PF04625|74|480|0										Disorder:0.17;Localisation:Secreted;Domain:DEC-1_N
422	P18171	Defective chorion-1 protein, FC177 isoform	2001-12-01	elrmlQKIELmakqm	369	373	0.167	0.594	-1	1.0	0.0	1.0	0.0	DEC-1_N|PF04625|74|480|0										Disorder:0.17;Localisation:Secreted;Domain:DEC-1_N
423	P20659	Histone-lysine N-methyltransferase trithorax	trx	dtlkrQRIDLkgprv	1068	1072	0.481	0.818	-1	1.0	0.0	0.151367350696	0.01728
424	P22464	Annexin B9	AnxB9	rrgivQRLEIaeafk	55	59	0.063	0.073	-1	0.338886974565	0.34304	0.262324136399	0.242	Annexin|PF00191|25|90|0				repeat:Annexin 1|30|90|0				Disorder:0.06;Domain:Annexin
425	P23128	Putative ATP-dependent RNA helicase me31b	me31B	fcnstQRVELlakki	306	310	0.016	0.031	-1	0.348652232013	0.22336	0.349643220623	0.00656	Helicase_C|PF00271|281|390|0;Helicase C-terminal|P23128|269|429|0							Disorder:0.02;Domain:Helicase_C,Helicase C-terminal
426	P25822	Maternal protein pumilio	pum	srfiqQKLERataae	1131	1135	0.351	0.078	0.576	1.0	0.0	0.409293052196	0.00264	PUF|PF00806|1111|1145|0;PUM-HD|P25822|1091|1428|0	3H3D|2.3|X-ray|X:Y|1093|1411|0;5KL1|3.7|X-ray|A|1091|1426|0;5KL8|4.0|X-ray|A|1091|1426|0;5KLA|1.14|X-ray|A|1091|1426|0	mutagenesis site:Disrupts RNA-binding.|R->A|1127|1127|-4	repeat:Pumilio 1|1111|1146|0;region of interest:Adenine-nucleotide binding in RNA target|1126|1130|-1	helix|1123|1133|0;helix|1138|1150|3		Disorder:0.35;Domain:PUM-HD,PUF
427	P25823	Maternal protein tudor	tud	qqqqiQRIDRhldfs	876	880	0.652	0.95	-1	1.0	0.0	0.944965678782	0.14072
428	P26019	DNA polymerase alpha catalytic subunit	DNApol-alpha180	prakrQRVDKngrfa	13	17	0.673	0.164	-1	0.956696412517	0.14048	0.477196728872	0.25328
429	P29742	Clathrin heavy chain	Chc	nialaQKLEKhelte	1498	1502	0.128	0.04	-1	0.412123357085	0.23272	0.571465568267	0.20264	Clathrin|PF00637|1424|1566|0				repeat:CHCR 7|1424|1567|0;region of interest:Involved in binding clathrin light chain|1334|1643|0	Disorder:0.13;Domain:Clathrin
430	P35415	Paramyosin, long form	Prm	erelrQRIERekadl	59	63	0.249	0.054	-1	1.0	0.0	0.305110753056	0.07096	Myosin_tail_1|PF01576|27|854|0				coiled-coil region|32|858|0				Disorder:0.25;Domain:Myosin_tail_1
431	P48994	Transient-receptor-potential-like protein	trpl	epyswQKVDIntamf	141	145	0.18	0.052	-1	0.921121672988	0.1684	0.501678524105	0.23176								topological domain:Cytoplasmic|1|340|0		Disorder:0.18
432	P54269	Homeobox protein caupolican	caup	dssgdQKLDLdreph	350	354	0.647	0.866	-1	1.0	0.0	0.926803119722	0.20064
433	P91645	Voltage-dependent calcium channel type A subunit alpha-1	cac	ktvlaQKLEKteayf	71	75	0.027	0.026	-1	0.617511372833	0.29488	0.893158238171	0.24536	Ion_trans|PF00520|37|324|0				repeat:I|25|316|0	topological domain:Extracellular|58|75|0;transmembrane region:Helical: Name=S2 of repeat I|76|95|1	Disorder:0.03;Topology:Extracellular;Domain:Ion_trans
434	P91927	Mitochondrial proton/calcium exchanger protein	Letm1	vlqaeQKIEKaiaks	831	835	0.282	0.182	-1	1.0	0.0	0.438906275019	0.13296							coiled-coil region|823|919|0				Disorder:0.28
435	P92189	Protein stand still	stil	qrdvlQRLERsmaqi	277	281	0.412	0.24	-1	1.0	0.0	0.565092702092	0.2284							coiled-coil region|272|292|0
436	Q00168	Calcium/calmodulin-dependent protein kinase type II alpha chain	CaMKII	tardfQKLERearic	56	60	0.191	0.047	0.342	0.252139627627	0.19216	0.586895108326	0.01048	Pkinase|PF00069|14|272|0	5FG8|1.96|X-ray|A|1|283|0;5H9B|2.25|X-ray|A|1|283|0;5HU3|1.89|X-ray|A|1|283|0	helix|52|67|0			Disorder:0.19;Surface accessibility:34.2%;Domain:Pkinase
437	Q00748	Multidrug resistance protein homolog 65	Mdr65	yteeiQRVEVlirqk	945	949	0.045	0.027	-1	0.987628447067	0.05176	0.971599999974	0.10664	ABC_membrane|PF00664|732|1006|0;ABC transmembrane type-1 2|Q00748|732|1020|0	topological domain:Cytoplasmic|895|956|0		Disorder:0.04;Domain:ABC_membrane,ABC transmembrane type-1 2
438	Q02645	Protein hu-li tai shao	hts	spnvyQKVEVletgt	455	459	0.452	0.45	-1	1.0	0.0	0.336430528307	0.23808
439	Q04164	Putative epidermal cell surface receptor	sas	kvrtaQKVDVygfdv	1505	1509	0.075	0.104	-1	1.0	0.0	0.740616998736	0.29832	Fibronectin type-III 2|Q04164|1407|1506|0;Fibronectin type-III 3|Q04164|1512|1608|3	topological domain:Extracellular|42|1635|0		Disorder:0.07;Topology:Extracellular;Domain:Fibronectin type-III 2
440	Q04652	Ring canal kelch protein	kel	keyitQRVDKeille	357	361	0.045	0.038	-1	1.0	0.0	0.387258632806	0.2992	BACK|PF07707|258|360|0										Disorder:0.04;Domain:BACK
441	Q0E8H9	Beta-hexosaminidase	Hexo1	rsgycQKVELseeny	40	44	0.047	0.04	-1	0.963986596697	0.18	0.433480374028	0.22384													Disorder:0.05
442	Q0E8N2	MIP16918p	step	lpgeaQKIDRmmetf	492	496	0.137	0.031	-1	1.0	0.0	0.520870379524	0.00424	Sec7|PF01369|395|577|0;SEC7|Q0E8N2|388|575|0								Disorder:0.14;Domain:SEC7,Sec7
443	Q0E8P6	Beethoven	btv	geleqQRIELlqkeg	3353	3357	0.244	0.06	-1	0.669210079722	0.2056	0.374875543527	0.25536	AAA_9|PF12781|3177|3406|0										Disorder:0.24;Domain:AAA_9
444	Q0E8Q6	Uncharacterized protein, isoform B	BG:DS00797.6	mdqvcQRFDIpksri	309	313	0.096	0.111	-1	1.0	0.0	0.0890977477898	0.21984													Disorder:0.1
445	Q0E8T8	Jetlag, isoform B	jet	larccQRLEVlhlac	109	113	0.001	0.038	-1	1.0	0.0	0.875718852128	0.18632													Disorder:0.0
446	Q0E8U6	RE21455p	Wdr62	ksvrrQKFEKsglql	1022	1026	0.558	0.832	-1	0.971306194673	0.04984	0.503997111652	0.2288
447	Q0E8U7	WD repeat domain 62, isoform C	Wdr62	ksvrrQKFEKsglql	1022	1026	0.558	0.832	-1	1.0	0.0	0.496551367688	0.14296
448	Q0E8U7	WD repeat domain 62, isoform C	Wdr62	fehnlQKFEKekqre	1712	1716	0.627	0.667	-1	1.0	0.0	0.011385458918	0.27904							coiled-coil region|1704|1724|0
449	Q0E952	Syntrophin-like 2, isoform C	Syn2	ellslQKLEVvtpss	50	54	0.405	0.773	-1	0.190663533864	0.25264	0.886752629735	0.1952
450	Q0E9C2	Enhancer of polycomb-like protein	E(Pc)	wlsqqQRLELtelkf	121	125	0.365	0.331	-1	1.0	0.0	0.695269060007	0.33648	EPL1|PF10513|7|140|0											Disorder:0.37;Domain:EPL1
451	Q0E9C2	Enhancer of polycomb-like protein	E(Pc)	sptssQRLDIcnell	996	1000	0.357	0.388	-1	1.0	0.0	0.118079373857	0.00432													Disorder:0.36
452	Q0E9P4	D4, isoform B	d4	gnkvkQRVERdiaqp	217	221	0.479	0.121	-1	1.0	0.0	0.997390046301	0.102
453	Q0KHQ2	Uncharacterized protein, isoform C	BcDNA:AT04622	lrrlwQRVERlldct	1611	1615	0.002	0.02	-1	0.965490627355	0.10544	0.983225665102	0.0496								transmembrane region:Helical|1584|1606|-5		Disorder:0.0
454	Q0KHV9	Rugose, isoform L	rg	easltQKLEIalgpv	2643	2647	0.219	0.373	-1	1.0	0.0	0.470610959021	0.16488													Disorder:0.22
455	Q0KI87	Uncharacterized protein, isoform A	Omphk1	rkklrQRFDIikklg	68	72	0.415	0.623	-1	1.0	0.0	0.137388182763	0.25456	Pkinase|PF00069|70|321|0										Domain:Pkinase
456	Q0KIC3	Uncharacterized protein CG43427	CG43427	egvekQKVDVpkvdi	358	362	0.514	0.369	-1	1.0	0.0	0.305685361991	0.19912
457	Q23976	ATP-dependent DNA helicase 2 subunit 1	Irbp	ntadeQKVEFfqkii	476	480	0.243	0.126	-1	0.853759057588	0.16992	0.722674409461	0.28744	Ku|PF02735|264|480|0;Ku|Q23976|262|487|0									Disorder:0.24;Domain:Ku
458	Q24141	Shugoshin	mei-S332	dqvqkQRLEIgeyrk	23	27	0.208	0.097	-1	1.0	0.0	0.529108201669	0.16936	Shugoshin_N|PF07558|5|49|0			mutagenesis site:In mei-S332-3: induces missegregation of chromatids during meiosis.|G->D|28|28|1	coiled-coil region|3|49|0					Disorder:0.21;Domain:Shugoshin_N
459	Q24451	Alpha-mannosidase 2	alpha-Man-IIa	peehtQKLDVchllp	1058	1062	0.191	0.257	0.332	0.45411426805	0.1412	0.946829607128	0.0836	Glyco_hydro_38C|PF07748|616|1103|0	1HTY|1.4|X-ray|A|94|1108|0;1HWW|1.87|X-ray|A|94|1108|0;1HXK|1.5|X-ray|A|94|1108|0;1PS3|1.8|X-ray|A|64|1108|0;1QWN|1.2|X-ray|A|76|1108|0;1QWU|2.03|X-ray|A|76|1108|0;1QX1|1.3|X-ray|A|76|1108|0;1R33|1.8|X-ray|A|76|1108|0;1R34|1.95|X-ray|A|76|1108|0;1TQS|1.3|X-ray|A|76|1108|0;1TQT|1.9|X-ray|A|76|1108|0;1TQU|2.03|X-ray|A|76|1108|0;1TQV|2.03|X-ray|A|76|1108|0;1TQW|1.2|X-ray|A|76|1108|0;2ALW|1.86|X-ray|…	topological domain:Lumenal|31|1108|0	helix|1062|1064|0;strand|1065|1075|3	Disorder:0.19;Surface accessibility:33.2%;Topology:Lumenal;Domain:Glyco_hydro_38C
460	Q24564	Moesin/ezrin/radixin homolog 2	Mer	krvrdQRVELhasnn	75	79	0.164	0.016	-1	0.808956614661	0.2536	0.83700133309	0.2248	FERM_N|PF09379|17|78|0;FERM|Q24564|12|305|0								Disorder:0.16;Domain:FERM,FERM_N
461	Q27421	Protein outspread	osp	qaalqQKLERrqhed	913	917	0.426	0.111	-1	1.0	0.0	0.33653744759	0.20944
462	Q27421	Protein outspread	osp	ccdlrQRVEKlsalq	1091	1095	0.071	0.151	-1	1.0	0.0	0.833949819171	0.21368													Disorder:0.07
463	Q29QN4	CG7849	CG7849	qllrqQRVELratd	309	313	0.535	0.049	-1	0.745530843029	0.22816	0.784309212584	0.2212
464	Q2MGL9	RT07682p	Dmel\CG33965	lekakQKIDRfyslq	73	77	0.063	0.048	-1	0.915930802478	0.1792	0.445462350499	0.28416													Disorder:0.06
465	Q2PDT4	Paxillin, isoform F	Pax	llqdlQKIDVpvnys	138	142	0.312	0.827	-1	0.994747125354	0.0056	0.995971979363	0.05464													Disorder:0.31
466	Q2PDX2	Uncharacterized protein, isoform B	BP1041	lqgreQKLDKpfavl	62	66	0.299	0.15	-1	0.217145127042	0.35528	0.775447850566	0.20528	Ctf8|PF09696|10|141|0											Disorder:0.3;Domain:Ctf8
467	Q494G8	F-box and leucine-rich repeat protein 6, isoform A	Fbl6	nmhklQRLDLssinv	419	423	0.149	0.055	-1	1.0	0.0	0.0430582076718	0.23072													Disorder:0.15
468	Q4QPV3	IP04645p	CG15705	khpgtQKVEFkkdii	21	25	0.452	0.195	-1	1.0	0.0	0.994623833682	0.0032
469	Q4V4I1	IP04056p	CG13578	qelmqQKLEIiqkna	107	111	0.45	0.941	-1	1.0	0.0	0.70833766925	0.24416							coiled-coil region|87|115|0
470	Q4V551	CG7907, isoform B	Dmel\CG7907	lkrvqQKIEVvdvdd	654	658	0.12	0.015	-1	0.933093070012	0.11584	0.812685191841	0.27488	MIF4G_like_2|PF09090|498|719|0										Disorder:0.12;Domain:MIF4G_like_2
471	Q59E11	IA-2 protein tyrosine phosphatase, isoform D	IA-2	ldterQRIEReqqla	362	366	0.467	0.338	-1	1.0	0.0	0.357900710742	0.13056							coiled-coil region|357|377|0
472	Q59E50	Voltage-dependent L-type calcium channel subunit alpha	cac	ktvlaQKLEKteayf	71	75	0.027	0.024	-1	0.617065522643	0.29456	0.900004151415	0.26184	Ion_trans|PF00520|37|324|0					transmembrane region:Helical|78|99|3		Disorder:0.03;Domain:Ion_trans
473	Q59E51	Voltage-dependent L-type calcium channel subunit alpha	cac	ktvlaQKLEKteayf	71	75	0.027	0.024	-1	0.615859363824	0.29568	0.895310655915	0.25392	Ion_trans|PF00520|37|324|0					transmembrane region:Helical|78|99|3		Disorder:0.03;Domain:Ion_trans
474	Q59E52	Cacophony, isoform I	cac	ktvlaQKLEKteayf	71	75	0.027	0.026	-1	0.616752747998	0.2944	0.895528312991	0.26104	Ion_trans|PF00520|37|324|0					transmembrane region:Helical|78|98|3		Disorder:0.03;Domain:Ion_trans
475	Q59E53	Cacophony, isoform H	cac	ktvlaQKLEKteayf	71	75	0.027	0.026	-1	0.614658157175	0.29504	0.897743886494	0.26152	Ion_trans|PF00520|37|324|0					transmembrane region:Helical|78|98|3		Disorder:0.03;Domain:Ion_trans
476	Q5BI22	CG9003, isoform D	CG9003	schnlQRIELfdcql	383	387	0.011	0.068	-1	0.168853604352	0.26376	0.263426516585	0.13712													Disorder:0.01
477	Q5BIG7	RE55465p	Su(var)2-10	pskpaQKVEVisddi	437	441	0.531	0.583	-1	0.780463798893	0.14872	0.904976105531	0.09104
478	Q5LJN5	Male fertility factor kl5	kl-5	tvrdfQKLEKivmgg	446	450	0.049	0.05	-1	0.355328281671	0.1812	0.00827290150345	0.17328	DHC_N1|PF08385|198|768|0										Disorder:0.05;Domain:DHC_N1
479	Q5LJN5	Male fertility factor kl5	kl-5	seldkQRVEImnkik	1054	1058	0.235	0.063	-1	0.193027381692	0.27304	0.085829129881	0.32376													Disorder:0.23
480	Q5LJN5	Male fertility factor kl5	kl-5	mdnpiQKFDKavikl	2711	2715	0.112	0.053	-1	0.562733253159	0.23768	0.499589569715	0.36384	AAA_7|PF12775|2510|2783|0										Disorder:0.11;Domain:AAA_7
481	Q5LJP0	Male fertility factor kl2	kl-2	slllnQKLDRyllir	636	640	0.041	0.086	-1	0.0557618165651	0.25352	0.17810672924	0.30544	DHC_N1|PF08385|180|749|0										Disorder:0.04;Domain:DHC_N1
482	Q5LK13	Dead box protein 80, isoform B	Dbp80	dltvvQRLDVldrfr	352	356	0.05	0.042	-1	0.735593205465	0.23928	0.594032820752	0.3084	Helicase_C|PF00271|301|415|0;Helicase C-terminal|Q5LK13|287|447|0							Disorder:0.05;Domain:Helicase_C,Helicase C-terminal
483	Q6IDE9	Down syndrome cell adhesion molecule 3, isoform D	Dscam3	nqfgeQRIEIrlsvn	329	333	0.145	0.071	-1	1.0	0.0	1.0	0.0	I-set|PF07679|246|337|0											Disorder:0.15;Domain:I-set
484	Q6IWN7	NMDA receptor 2, isoform F	Nmdar2	kswetQKLDIrdiaw	479	483	0.248	0.154	-1	0.76827466534	0.23576	0.53951287987	0.31416													Disorder:0.25
485	Q6NLJ7	AT17592p	f-cup	nmrslQKIDLmhndl	224	228	0.126	0.065	-1	0.764140678188	0.1744	0.615170736814	0.22816	LRR_8|PF13855|198|256|0										Disorder:0.13;Domain:LRR_8
486	Q6NLJ9	AT19138p	CG30109	ramreQKIELrevgs	55	59	0.276	0.149	-1	0.544829745641	0.19552	0.114149119922	0.19152	UPF0203|PF05254|1|70|0										Disorder:0.28;Domain:UPF0203
487	Q6NNB4	Javelin-like, isoform C	jvl	klamaQKLELssrvq	356	360	0.315	0.698	-1	1.0	0.0	0.37981523292	0.15864							coiled-coil region|329|370|0				Disorder:0.31
488	Q6NR11	RE13779p	Dmel\CG45105	inslrQRLDRgdadl	501	505	0.273	0.129	-1	1.0	0.0	0.19225193864	0.00288	CCCAP|PF15964|120|628|0				coiled-coil region|457|537|0				Disorder:0.27;Domain:CCCAP
489	Q6U9V3	Loner ISO3	siz	mpgeaQKIERlmeif	749	753	0.127	0.034	-1	1.0	0.0	0.365674671628	0.00528	Sec7|PF01369|651|839|0										Disorder:0.13;Domain:Sec7
490	Q7JQG5	Caskin, isoform B	ckn	rerikQRIDKlqvld	310	314	0.337	0.052	-1	1.0	0.0	0.752999288289	0.1588	SAM_1|PF00536|254|316|0										Disorder:0.34;Domain:SAM_1
491	Q7JQV2	CG9279, isoform B	Dmel\CG9279	elklgQRVEVtgknl	11	15	0.388	0.064	-1	1.0	0.0	0.452274593003	0.29888	CAP_GLY|PF01302|9|74|0										Disorder:0.39;Domain:CAP_GLY
492	Q7JQV2	CG9279, isoform B	Dmel\CG9279	eeqqgQRIEKsekqi	500	504	0.594	0.064	-1	1.0	0.0	0.985583466576	0.13088							coiled-coil region|417|500|0
493	Q7JUP3	Caspar, isoform A	casp	qdevtQRVDKdftif	231	235	0.344	0.168	-1	0.872540704603	0.18368	0.776373435435	0.22384													Disorder:0.34
494	Q7JV41	AT28654p	ste24c	rlayqQKLDVkamna	444	448	0.173	0.035	-1	0.968814902849	0.09184	0.921042847509	0.16824	Peptidase_M48|PF01435|225|446|0										Disorder:0.17;Domain:Peptidase_M48
495	Q7JW78	AT18054p	CG17580	lrrqpQRVEVdeeev	10	14	0.57	0.027	-1	1.0	0.0	0.883631075371	0.20656
496	Q7JWP9	CG5819, isoform A	CG5819	slsviQKLDLsnnli	393	397	0.073	0.106	-1	1.0	0.0	0.225711616393	0.2612	LRR_8|PF13855|366|424|0										Disorder:0.07;Domain:LRR_8
497	Q7JWR9	Zinc finger CCCH domain-containing protein 15 homolog	CG8635	kpvqtQKVEKgtdpk	87	91	0.395	0.099	-1	0.527007006298	0.21224	0.273759507057	0.15232	Torus|PF16131|30|140|0											Disorder:0.39;Domain:Torus
498	Q7K0F0	Coiled-coil domain-containing protein 130 homolog	CG15084	ereseQRLELlmrpa	245	249	0.45	0.342	-1	0.051770740998	0.27416	0.505053944925	0.2348	DUF572|PF04502|1|314|0										Domain:DUF572
499	Q7K0H4	SD07723p	stj	gsmlgQRLDIakhvv	281	285	0.127	0.052	-1	0.842183652471	0.30544	0.732610300742	0.33392	VWA|PF00092|267|447|0										Disorder:0.13;Domain:VWA
500	Q7K1T1	LD44824p	vlc	gsfikQRVERlygpg	210	214	0.509	0.926	-1	1.0	0.0	0.0101797590532	0.09416
501	Q7K231	CG7747	CG7747	tiqdpQKLEKydist	165	169	0.2	0.185	-1	0.92039938354	0.17528	0.632634874395	0.31968	Rtf2|PF04641|16|255|0											Disorder:0.2;Domain:Rtf2
502	Q7K2E1	CG8839, isoform A	CG8839	ekfgnQKVERiqlph	342	346	0.394	0.079	-1	0.878820623033	0.11712	0.929554553123	0.17368	Amidase|PF01425|66|509|0										Disorder:0.39;Domain:Amidase
503	Q7K2Q5	GH18325p	CG18568	rqtakQKFERarghe	97	101	0.705	0.724	-1	1.0	0.0	0.940095183504	0.07416
504	Q7K3G2	CG5742, isoform A	CG5742	akvtfQKFEFrdnip	514	518	0.115	0.043	-1	0.772376976225	0.15128	0.307718825312	0.21752	GPCR_chapero_1|PF11904|234|539|0										Disorder:0.11;Domain:GPCR_chapero_1
505	Q7K3G5	D4, isoform A	d4	gnkvkQRVERdiaqp	375	379	0.479	0.121	-1	1.0	0.0	0.993292785997	0.13576
506	Q7KHI6	Daydream	Damm	ertehQKIERlydsn	10	14	0.511	0.355	-1	1.0	0.0	0.300726654598	0.28808
507	Q7KNF1	Drosha	drosha	tlgsnQRLEFlgdtv	1012	1016	0.051	0.047	-1	0.303371402547	0.18752	0.339064920733	0.0044	Ribonuclease_3|PF00636|1012|1098|0;RNase III|Q7KNF1|975|1098|0							Disorder:0.05;Domain:Ribonuclease_3,RNase III
508	Q7KNF5	Suppressor of variegation 2-10, isoform A	Su(var)2-10	pskpaQKVEVisddi	426	430	0.531	0.582	-1	0.916921370853	0.07144	0.758153699136	0.14712
509	Q7KS16	Extended synaptotagmin-like protein 2, isoform B	Esyt2	ysaqrQKLDVtihki	730	734	0.307	0.387	-1	0.708348384876	0.20984	0.446951415398	0.32056	C2|PF00168|730|842|0											Disorder:0.31;Domain:C2
510	Q7KSB3	Oxysterol-binding protein	Dmel\CG42668	lneisQRLERmqysp	905	909	0.574	0.156	-1	0.713105956176	0.22272	0.55594435767	0.25368							coiled-coil region|879|913|0
511	Q7KSE0	CG7208, isoform B	CG 7208	igelkQKLEVkvglp	33	37	0.16	0.108	-1	1.0	0.0	0.151462277126	0.27144													Disorder:0.16
512	Q7KSE9	Down syndrome cell adhesion molecule 3, isoform E	Dscam3	nqfgeQRIEIrlsvn	329	333	0.145	0.071	-1	0.901293941898	0.12152	0.812340697985	0.14248	I-set|PF07679|246|337|0											Disorder:0.15;Domain:I-set
513	Q7KSJ6	Javelin-like, isoform B	jvl	klamaQKLELssrvq	357	361	0.315	0.698	-1	1.0	0.0	0.379606502806	0.15832							coiled-coil region|330|371|0				Disorder:0.31
514	Q7KSK8	BcDNA.GH09045	f-cup	nmrslQKIDLmhndl	254	258	0.126	0.065	-1	0.633366924829	0.15744	0.626310191714	0.19904	LRR_8|PF13855|228|286|0										Disorder:0.13;Domain:LRR_8
515	Q7KSS0	FI03914p	Omphk1	rkklrQRFDIikklg	68	72	0.415	0.623	-1	1.0	0.0	0.216904075824	0.01232	Pkinase|PF00069|70|321|0										Domain:Pkinase
516	Q7KTX2	Loner ISO2	siz	mpgeaQKIERlmeif	852	856	0.127	0.034	-1	1.0	0.0	0.3586147652	0.00568	Sec7|PF01369|754|942|0										Disorder:0.13;Domain:Sec7
517	Q7KTZ4	Reduced mechanoreceptor potential A, isoform B	rempA	ssyslQKVEKsldef	516	520	0.255	0.073	-1	0.990447697072	0.06464	0.984175172145	0.11408							coiled-coil region|515|535|0				Disorder:0.25
518	Q7KU87	FI18828p1	Pura	ldqfaQKLELahery	99	103	0.168	0.265	-1	0.0341184054211	0.3184	0.0908170784313	0.32152							coiled-coil region|87|107|0				Disorder:0.17
519	Q7KU88	Puratrophin-1-like, isoform B	Pura	ldqfaQKLELahery	655	659	0.168	0.27	-1	1.0	0.0	0.175240320614	0.3252							coiled-coil region|643|663|0				Disorder:0.17
520	Q7KU89	Puratrophin-1-like, isoform A	Pura	ldqfaQKLELahery	1131	1135	0.168	0.27	-1	1.0	0.0	0.236519970912	0.35784							coiled-coil region|1119|1139|0				Disorder:0.17
521	Q7KU92	Ankyrin 2, isoform L	Ank2	eallkQKLEReegsv	3839	3843	0.388	0.345	-1	1.0	0.0	0.001689459067	0.27784													Disorder:0.39
522	Q7KUQ4	HDC10589	BK002187	kpgglQRIELttqpp	142	146	0.697	0.279	-1	1.0	0.0	0.994735105556	0.11376
523	Q7KV69	Karst, isoform B	kst	kimleQKIDLfcflr	2134	2138	0.056	0.628	-1	0.961938195862	0.07672	0.0834852901268	0.24328	Spectrin|PF00435|2137|2240|0;Spectrin|PF00435|2030|2134|0								Disorder:0.06;Domain:Spectrin
524	Q7KV70	Karst, isoform C	kst	kimleQKIDLfcflr	2134	2138	0.056	0.628	-1	0.962552384343	0.07552	0.0818565633432	0.24352	Spectrin|PF00435|2137|2240|0;Spectrin|PF00435|2030|2134|0								Disorder:0.06;Domain:Spectrin
525	Q7KVC9	FI04445p	Dmel\CG12038	lnlmcQKFEKheysg	52	56	0.049	0.035	-1	0.947098831062	0.12176	0.983016017448	0.05888	PIP49_N|PF14875|9|154|0										Disorder:0.05;Domain:PIP49_N
526	Q7KVD1	Trio, isoform A	trio	iktlaQRLDRtwkdf	397	401	0.095	0.05	-1	0.837472368554	0.23792	0.468442502609	0.27504	Spectrin|PF00435|313|419|0										Disorder:0.09;Domain:Spectrin
527	Q7KVD1	Trio, isoform A	trio	eklnkQKVELeelws	762	766	0.102	0.052	-1	0.985975579886	0.07688	0.775671055852	0.26344							coiled-coil region|742|769|0				Disorder:0.1
528	Q7KVY7	Syntaxin-4	Syx4	qseviQRVEFhaqqa	278	282	0.258	0.048	-1	0.486289421743	0.2284	0.382186613693	0.27528	Syntaxin|PF00804|56|274|-4;SNARE|PF05739|275|327|0;t-SNARE coiled-coil homology|Q7KVY7|239|301|0	topological domain:Cytoplasmic|1|312|0		Disorder:0.26;Domain:SNARE,t-SNARE coiled-coil homology
529	Q7KW02	Enhanced adult sensory threshold, isoform B	east	nalsqQKVELehped	841	845	0.57	0.594	-1	1.0	0.0	0.990326248671	0.16664
530	Q7PLG1	FI01132p	Dmel\CG40178	dddfgQRFDIkqdia	126	130	0.252	0.036	-1	0.108346790706	0.25232	0.581294947539	0.2572													Disorder:0.25
531	Q7PLW3	Uncharacterized protein, isoform F	Dmel\CG12061	iliyqQKIDIdstal	298	302	0.001	0.004	-1	0.994542950575	0.04624	0.986271551586	0.16048	Na_Ca_ex|PF01699|203|353|0					transmembrane region:Helical|273|295|-3;transmembrane region:Helical|307|326|5	Disorder:0.0;Domain:Na_Ca_ex
532	Q7Z020	Transient receptor potential cation channel subfamily A member 1	TrpA1	phvwlQRVDKmelie	1063	1067	0.061	0.03	-1	0.231913636426	0.28328	0.794067748411	0.2896								topological domain:Cytoplasmic|1026|1197|0		Disorder:0.06
533	Q86B55	Diacylglycerol lipase isoform D	inaE	llrkfQRLEReaivr	259	263	0.032	0.034	-1	0.532063862718	0.22416	0.6432610852	0.30168													Disorder:0.03
534	Q86BS5	Huntingtin interacting protein 1, isoform B	Hip1	kasfeQKIDLdklle	847	851	0.059	0.101	-1	0.284542010138	0.30296	0.968878272296	0.12776	I/LWEQ|Q86BS5|843|1085|0				coiled-coil region|824|844|-3				Disorder:0.06;Domain:I/LWEQ
535	Q86PF3	CIN85 and CD2AP related, isoform D	cindr	vaqleQRVDKleglv	588	592	0.319	0.453	-1	1.0	0.0	0.313774905641	0.21							coiled-coil region|583|624|0				Disorder:0.32
536	Q8IGJ0	Protein EFR3 homolog cmp44E	stmA	hhpdyQKIEImlfim	410	414	0.113	0.235	-1	0.203502014909	0.23184	0.0789990266851	0.0572													Disorder:0.11
537	Q8IGK3	RE73180p	Su(var)2-10	pskpaQKVEVisddi	473	477	0.531	0.582	-1	0.910656802547	0.08048	0.742970060029	0.134
538	Q8IM86	Unc-13, isoform B	unc-13	skkelQKVDIermkv	218	222	0.207	0.06	-1	1.0	0.0	0.91649651592	0.23832													Disorder:0.21
539	Q8IMQ6	Putative gustatory receptor 97a	Gr97a	tgellQRFDLqhada	355	359	0.106	0.008	-1	1.0	0.0	0.612054430646	0.29288	7tm_7|PF08395|36|418|0					topological domain:Extracellular|339|423|0		Disorder:0.11;Topology:Extracellular;Domain:7tm_7
540	Q8IMV6	Scaffold attachment factor B, isoform B	Saf-B	mererQKLERekiel	593	597	0.275	0.057	-1	1.0	0.0	0.312499601873	0.06584							coiled-coil region|519|615|0				Disorder:0.28
541	Q8IMW5	Molting defective, isoform A	mld	dleakQKLEVemndv	837	841	0.454	0.735	-1	1.0	0.0	0.522628267917	0.21184							coiled-coil region|836|856|0
542	Q8IN23	Putative gustatory receptor 93b	Gr93b	sqsyhQKLELflgrl	342	346	0.079	0.015	-1	1.0	0.0	0.708015663077	0.2872	7tm_7|PF08395|24|392|0					topological domain:Cytoplasmic|315|369|0		Disorder:0.08;Domain:7tm_7
543	Q8IN51	FI17609p1	Dmel\CG31205	rhsatQRLDKrikmt	182	186	0.46	0.151	-1	1.0	0.0	0.867662349222	0.21408	Trypsin|PF00089|42|266|0;Peptidase S1|Q8IN51|24|271|0								Domain:Peptidase S1,Trypsin
544	Q8IN55	Oxysterol-binding protein	Dmel\CG42668	lneisQRLERmqysp	572	576	0.574	0.156	-1	0.307926450977	0.33968	0.11359512893	0.17576							coiled-coil region|546|580|0
545	Q8IN56	Oxysterol-binding protein	Dmel\CG42668	lneisQRLERmqysp	745	749	0.574	0.156	-1	0.0223757678659	0.34336	0.718849504367	0.16016							coiled-coil region|719|753|0
546	Q8IN65	CG4662, isoform B	Dmel\CG4662	dtdgnQRVDKdeflv	205	209	0.111	0.054	-1	0.562991814538	0.23616	0.245497629974	0.20888	EF-hand|Q8IN65|187|222|0				calcium-binding region|200|211|0				Disorder:0.11;Domain:EF-hand
547	Q8INQ0	Polychaetoid, isoform C	pyd	lleqcQKLERvwshi	746	750	0.151	0.253	-1	0.309894444268	0.32584	0.321075055768	0.21672	Guanylate_kin|PF00625|667|779|0										Disorder:0.15;Domain:Guanylate_kin
548	Q8INT5	Dynein assembly factor 1, axonemal homolog	dtr	daeffQKLDLqkvna	1037	1041	0.225	0.821	-1	1.0	0.0	0.0856464635614	0.16368													Disorder:0.22
549	Q8INW7	FI11475p	Pax	llqdlQKIDVpvnys	114	118	0.312	0.828	-1	0.995665813972	0.004	0.996726986779	0.0332													Disorder:0.31
550	Q8INZ5	Uncharacterized protein	NEST:bs05c10	klrtqQKLEKdlrar	654	658	0.47	0.1	-1	1.0	0.0	0.924898985628	0.16016	DUF4201|PF13870|551|727|0				coiled-coil region|629|663|0				Domain:DUF4201
551	Q8IPH8	Myosin 28B1, isoform B	Myo28B1	atpslQRLERtlvng	1215	1219	0.472	0.103	-1	1.0	0.0	0.217959536074	0.2876	MyTH4|PF00784|1136|1238|0;MyTH4|Q8IPH8|1031|1239|0								Domain:MyTH4
552	Q8IPH8	Myosin 28B1, isoform B	Myo28B1	iadiaQRLELkspvg	1856	1860	0.101	0.04	-1	1.0	0.0	0.212894522273	0.29008	FERM|Q8IPH8|1825|2122|0;FERM_N|PF09379|1829|1907|0								Disorder:0.1;Domain:FERM,FERM_N
553	Q8IPI3	Anion exchange protein	Ndae1	lgvptQKLEVpnelk	762	766	0.15	0.005	-1	0.176651924474	0.31744	0.24971876806	0.30592	HCO3_cotransp|PF00955|476|968|0										Disorder:0.15;Domain:HCO3_cotransp
554	Q8IPK0	Stathmin, isoform B	stai	kiekvQKLERraelv	272	276	0.325	0.167	-1	1.0	0.0	0.511824223342	0.29432							coiled-coil region|227|291|0				Disorder:0.33
555	Q8IPL3	Uncharacterized protein, isoform B	Dm_2L:23517	yhffsQRIDLhlcdd	335	339	0.227	0.573	-1	0.309251861986	0.28184	0.218926427291	0.15968													Disorder:0.23
556	Q8IPP3	Canoe, isoform D	cno	rrrrqQKLEKklqqf	238	242	0.57	0.285	-1	1.0	0.0	0.671015380767	0.00176
557	Q8IPP4	Canoe, isoform C	cno	rrrrqQKLEKklqqf	238	242	0.57	0.285	-1	1.0	0.0	1.0	0.0
558	Q8IPT0	Uncharacterized protein, isoform C	Dmel\CG32441	tagfiQKVERerear	180	184	0.468	0.056	-1	0.557141072858	0.26224	0.24902059197	0.2696
559	Q8IPT1	Uncharacterized protein, isoform D	Dmel\CG32441	tagfiQKVERerear	167	171	0.468	0.056	-1	0.56054891724	0.2636	0.240703667619	0.26824
560	Q8IQ04	GEO11681p1	Dmel\CG31955	ynilhQRLDIaepia	99	103	0.148	0.176	-1	1.0	0.0	1.0	0.0													Disorder:0.15
561	Q8IQ79	Sphinx1	sphinx1	vkcpyQKFDRrmdrv	119	123	0.112	0.041	-1	1.0	0.0	1.0	0.0	Trypsin|PF00089|26|245|0;Peptidase S1|Q8IQ79|26|250|0								Disorder:0.11;Localisation:Secreted;Domain:Peptidase S1,Trypsin
562	Q8IQD7	Phospholipid scramblase	scramb1	qllvkQKVELleaft	27	31	0.05	0.123	-1	0.276430156544	0.25504	0.388492391267	0.13512	Scramblase|PF03803|1|221|0										Disorder:0.05;Domain:Scramblase
563	Q8IQD8	Phospholipid scramblase	scramb1	qllvkQKVELleaft	126	130	0.057	0.209	-1	0.354441140976	0.25168	0.60683765852	0.0908	Scramblase|PF03803|100|320|0										Disorder:0.06;Domain:Scramblase
564	Q8IQK4	Nuclear export factor 3, isoform B	Nxf3	vintcQKIEVrvtpg	96	100	0.143	0.099	-1	1.0	0.0	0.515417857961	0.30056													Disorder:0.14
565	Q8IQL2	MIP30042p	saturn	mwnyrQKVDLetsvk	6	10	0.236	0.005	-1	1.0	0.0	0.890209123882	0.18448													Disorder:0.24
566	Q8IQM0	Uncharacterized protein, isoform B	BcDNA:AT15860	iqqtlQKVEVlnvri	72	76	0.194	0.324	-1	1.0	0.0	0.377372538456	0.26752													Disorder:0.19
567	Q8IQS7	Uncharacterized protein	Dmel\CG32201	amhgiQRIEKiydlk	147	151	0.049	0.068	-1	1.0	0.0	0.109035800517	0.23048	P4Ha_N|PF08336|36|167|0										Disorder:0.05;Localisation:Secreted;Domain:P4Ha_N
568	Q8IQU2	CG8765, isoform B	Dmel\CG8765	staefQKIEIqtptt	505	509	0.581	0.92	-1	1.0	0.0	0.996814104426	0.01816
569	Q8IQX0	IP11205p	Dmel\CG32537	kdskgQKIERcydvq	245	249	0.207	0.573	-1	1.0	0.0	0.708672827843	0.25688													Disorder:0.21
570	Q8IR54	Mushroom body defect, isoform G	mud	akemaQRLDIaqqei	894	898	0.379	0.141	-1	1.0	0.0	1.0	0.0							coiled-coil region|847|909|0				Disorder:0.38
571	Q8IR54	Mushroom body defect, isoform G	mud	qlvdsQKLELdmnrk	1144	1148	0.352	0.262	-1	1.0	0.0	1.0	0.0							coiled-coil region|1113|1147|0				Disorder:0.35
572	Q8IR55	Mushroom body defect, isoform H	mud	akemaQRLDIaqqei	894	898	0.379	0.141	-1	1.0	0.0	0.893812199327	0.17248							coiled-coil region|847|909|0				Disorder:0.38
573	Q8IR55	Mushroom body defect, isoform H	mud	qlvdsQKLELdmnrk	1144	1148	0.352	0.262	-1	1.0	0.0	0.327596933755	0.25888							coiled-coil region|1113|1147|0				Disorder:0.35
574	Q8IRB6	Beta-hexosaminidase	Hexo1	rsgycQKVELseeny	40	44	0.047	0.04	-1	0.962876592425	0.17776	0.426339646486	0.22424													Disorder:0.05
575	Q8IRB9	Ensconsin, isoform D	ens	eeeekQRVEReeaek	745	749	0.403	0.029	-1	1.0	0.0	0.451030091449	0.31152	MAP7|PF05672|638|802|0				coiled-coil region|648|791|0				Domain:MAP7
576	Q8IRB9	Ensconsin, isoform D	ens	eeaekQRVEVaerlk	763	767	0.379	0.363	-1	1.0	0.0	0.926968326635	0.22656	MAP7|PF05672|638|802|0				coiled-coil region|648|791|0				Disorder:0.38;Domain:MAP7
577	Q8IRC0	Ensconsin, isoform E	ens	eeeekQRVEReeaek	660	664	0.403	0.029	-1	1.0	0.0	0.458656681281	0.3312	MAP7|PF05672|553|717|0				coiled-coil region|563|706|0				Domain:MAP7
578	Q8IRC0	Ensconsin, isoform E	ens	eeaekQRVEVaerlk	678	682	0.379	0.363	-1	1.0	0.0	0.95110604831	0.19296	MAP7|PF05672|553|717|0				coiled-coil region|563|706|0				Disorder:0.38;Domain:MAP7
579	Q8IRC1	Ensconsin, isoform C	ens	eeeekQRVEReeaek	595	599	0.403	0.029	-1	1.0	0.0	0.472777848806	0.32304	MAP7|PF05672|488|652|0				coiled-coil region|498|641|0				Domain:MAP7
580	Q8IRC1	Ensconsin, isoform C	ens	eeaekQRVEVaerlk	613	617	0.379	0.363	-1	1.0	0.0	0.81134122997	0.29072	MAP7|PF05672|488|652|0				coiled-coil region|498|641|0				Disorder:0.38;Domain:MAP7
581	Q8IRG8	Increased minichromosome loss 1, isoform C	Iml1	lkrraQKFEFnnnnt	1457	1461	0.538	0.191	-1	0.897772861765	0.19328	0.997672102271	0.03168							coiled-coil region|1449|1469|0
582	Q8IRG9	Increased minichromosome loss 1, isoform B	Iml1	lkrraQKFEFnnnnt	1456	1460	0.538	0.191	-1	0.898379992452	0.19296	0.997689072383	0.03144							coiled-coil region|1448|1468|0
583	Q8IRP4	Uncharacterized protein	Dmel\CG32719	qpknmQKIDIphgpv	552	556	0.6	0.13	-1	1.0	0.0	1.0	0.0
584	Q8IRP4	Uncharacterized protein	Dmel\CG32719	mqelqQKLDKpsaed	731	735	0.673	0.058	-1	1.0	0.0	1.0	0.0
585	Q8MLR6	Pickpocket 3	ppk3	lyemiQRVDRpfeqv	186	190	0.122	0.036	-1	1.0	0.0	0.709203332327	0.19472	ASC|PF00858|48|466|0											Disorder:0.12;Domain:ASC
586	Q8MLX0	Guanylate cyclase	CG3216	skgglQRLDVenisl	596	600	0.25	0.033	-1	0.967054881708	0.15664	0.995808976533	0.1156	Protein kinase|Q8MLX0|583|883|0										Disorder:0.25;Domain:Protein kinase
587	Q8MM14	Glutamate NMDA receptor subunit variant NR2-a	Nmdar2	kswetQKLDIrdiaw	298	302	0.248	0.154	-1	0.902957120918	0.19632	0.537278449981	0.3188													Disorder:0.25
588	Q8MQJ8	Huntingtin interacting protein 1	Hip1	kasfeQKIDLdklle	884	888	0.059	0.101	-1	0.28557122187	0.30248	0.968537519062	0.13224	I/LWEQ|Q8MQJ8|880|1122|0				coiled-coil region|861|881|-3				Disorder:0.06;Domain:I/LWEQ
589	Q8MQQ3	LP05923p	pyd	lleqcQKLERvwshi	746	750	0.151	0.167	-1	0.240082253905	0.32144	0.322724420419	0.26384	Guanylate_kin|PF00625|667|779|0										Disorder:0.15;Domain:Guanylate_kin
590	Q8MR12	Diacylglycerol lipase isoform A	inaE	llrkfQRLEReaivr	259	263	0.032	0.034	-1	0.525564831956	0.25464	0.661558034313	0.30072													Disorder:0.03
591	Q8MSS1	Protein lava lamp	lva	rlleeQKLELqqale	586	590	0.226	0.629	-1	1.0	0.0	0.877874892366	0.1724							coiled-coil region|220|607|0				Disorder:0.23
592	Q8MSS1	Protein lava lamp	lva	eaednQKLELqqlrq	2149	2153	0.577	0.23	-1	1.0	0.0	0.417378331157	0.22144							coiled-coil region|1941|2433|0
593	Q8MSU4	Symplekin	Sym	ledikQRIDLafswl	601	605	0.005	0.065	-1	0.410760568112	0.3144	0.284549189927	0.29168													Disorder:0.0
594	Q8MSW0	Isoleucyl-tRNA synthetase, isoform A	IleRS	fdildQRIELdevri	952	956	0.042	0.087	-1	0.907086767759	0.17488	0.624805689379	0.17616													Disorder:0.04
595	Q8SWR2	Bicaudal D-related protein homolog	CG17365	lesiqQKVELsqqle	554	558	0.214	0.371	-1	0.333206480758	0.33848	0.236727657081	0.23664							coiled-coil region|449|578|0				Disorder:0.21
596	Q8SWT8	Protein phosphatase 1 regulatory subunit	Gbs-70E	ylsfrQKIERdfvsl	169	173	0.14	0.093	-1	0.962545674601	0.13504	0.978928579473	0.13304	CBM_21|PF03370|170|279|0										Disorder:0.14;Domain:CBM_21
597	Q8SWV6	Adenosine monophosphate-protein transferase Fic	Fic	naslvQKIDItikdi	293	297	0.021	0.163	-1	0.966642194889	0.14688	0.984600288105	0.20728	Fic|PF02661|296|393|0;Fido|Q8SWV6|297|432|0									Disorder:0.02;Domain:Fic,Fido
598	Q8SWV6	Adenosine monophosphate-protein transferase Fic	Fic	lallmQRFERwlnse	344	348	0.225	0.114	-1	0.994856119204	0.12336	0.992366879583	0.1408	Fic|PF02661|296|393|0;Fido|Q8SWV6|297|432|0									Disorder:0.23;Domain:Fic,Fido
599	Q8SX22	RE68725p	Syn2	ellslQKLEVvtpss	50	54	0.405	0.774	-1	0.354687432811	0.22896	0.658960027428	0.2392
600	Q8SX50	CG9018, isoform B	Dmel\CG9018	lsqaeQRLDVrssws	322	326	0.25	0.06	-1	0.459981976082	0.2188	0.467328179635	0.29952	CREPT|PF16566|226|335|0										Disorder:0.25;Domain:CREPT
601	Q8SX89	Kugelkern, isoform A	kuk	stgkdQKVEKskdkl	106	110	0.704	0.38	-1	1.0	0.0	0.454976630482	0.35176
602	Q8SXF0	Mitochondrial ribosomal protein S9	mRpS9	kpdenQKLEIagfql	189	193	0.358	0.135	-1	0.905306021375	0.06792	0.807651346224	0.22528													Disorder:0.36
603	Q8SY46	GH28809p	Mnt	eklakQKIELqkrlk	317	321	0.254	0.455	-1	1.0	0.0	0.265349492544	0.16016							coiled-coil region|311|331|0				Disorder:0.25
604	Q8SYW8	RE30177p	BG:DS00797.6	mdqvcQRFDIpksri	203	207	0.096	0.111	-1	1.0	0.0	0.122923345792	0.23648													Disorder:0.1
605	Q8SZU4	CG3262, isoform F	Dmel\CG3262	cqncnQRLEFfkdsr	133	137	0.08	0.154	-1	0.989301982802	0.0532	0.981724377475	0.03896	ParA|PF10609|1|190|0											Disorder:0.08;Domain:ParA
606	Q8T0Q2	CG9775, isoform D	Dmel\CG9775	rhpqiQRVDRarsqs	79	83	0.884	0.906	-1	1.0	0.0	0.921229830672	0.12808
607	Q8T415	AT22559p	BcDNA:AT22559	dlslsQKVDIkkafd	43	47	0.086	0.178	-1	0.261303937908	0.31976	0.0962510854116	0.2508	EF-hand_7|PF13499|44|108|0;EF-hand|Q8T415|42|77|0								Disorder:0.09;Domain:EF-hand,EF-hand_7
608	Q8T6I0	EH domain containing protein	Past1	lsgekQRIDRgydft	160	164	0.188	0.034	-1	0.581968449882	0.26112	0.536525946976	0.21512	Dynamin_N|PF00350|58|218|0;Dynamin-type G|Q8T6I0|52|283|0							Disorder:0.19;Domain:Dynamin_N,Dynamin-type G
609	Q8T8W3	AT21416p	Past1	lsgekQRIDRgydft	166	170	0.188	0.034	-1	0.577624494427	0.26352	0.535354699651	0.21528	Dynamin_N|PF00350|64|224|0;Dynamin-type G|Q8T8W3|58|289|0							Disorder:0.19;Domain:Dynamin_N,Dynamin-type G
610	Q8T908	AT12868p	BG:DS02795.3	lkkvfQKLDLsdqiv	89	93	0.02	0.192	-1	1.0	0.0	0.0912243347142	0.26152													Disorder:0.02
611	Q95RC5	CG5745	Dmel\CG5745	lkdliQRIDVnlhrh	424	428	0.047	0.023	-1	0.646325353192	0.31256	0.684701364894	0.23776	RabGAP-TBC|PF00566|249|496|0;Rab-GAP TBC|Q95RC5|246|473|0							Disorder:0.05;Domain:RabGAP-TBC,Rab-GAP TBC
612	Q95RQ1	LD16414p	slow	vatrlQKIEKslane	432	436	0.38	0.288	-1	1.0	0.0	0.264410499527	0.21312													Disorder:0.38
613	Q960T6	Centrosomal protein 135kDa, isoform A	Cep135	ddirvQKVDLearke	910	914	0.221	0.088	-1	0.194377460467	0.35904	0.202303536287	0.35656							coiled-coil region|879|917|0				Disorder:0.22
614	Q960X8	Hepatocyte growth factor-regulated tyrosine kinase substrate	Hrs	qmqmaQKLDImrkkk	482	486	0.467	0.525	-1	0.572624748393	0.23816	0.661192678086	0.24872							compositionally biased region:Gln/Pro-rich|439|745|0
615	Q961U0	GH07804p	Mgat2	lysvyQKVEVmpwvs	462	466	0.095	0.479	-1	1.0	0.0	0.188360116166	0.13824	MGAT2|PF05060|419|600|0										Disorder:0.09;Domain:MGAT2
616	Q9GQR5	RH02809p	stai	kiekvQKLERraelv	227	231	0.325	0.167	-1	1.0	0.0	0.461765782614	0.2552							coiled-coil region|182|246|0				Disorder:0.33
617	Q9I7I8	Oxysterol-binding protein	Dmel\CG42668	lneisQRLERmqysp	763	767	0.574	0.156	-1	0.0707139592237	0.36312	0.805474466457	0.1496							coiled-coil region|737|771|0
618	Q9I7M1	Olfactory-specific 9	OS9	lkiveQKVEKymstw	153	157	0.174	0.083	-1	1.0	0.0	0.171561104753	0.27424													Disorder:0.17
619	Q9I7M2	GTP-binding protein 10 homolog	CG10628	rrgadQRIEVpvgvq	97	101	0.345	0.108	-1	0.405148451181	0.22408	0.437055574862	0.27632	GTP1_OBG|PF01018|25|156|0										Disorder:0.34;Domain:GTP1_OBG
620	Q9I7S4	Radish, isoform N	rad	vcadaQKVDRaklaq	830	834	0.264	0.134	-1	1.0	0.0	0.349295575754	0.01232	BTB|PF00651|827|898|0											Disorder:0.26;Domain:BTB
621	Q9I7T2	Ensconsin, isoform A	ens	eeeekQRVEReeaek	649	653	0.403	0.029	-1	1.0	0.0	0.470946065932	0.32288	MAP7|PF05672|542|706|0				coiled-coil region|552|695|0				Domain:MAP7
622	Q9I7T2	Ensconsin, isoform A	ens	eeaekQRVEVaerlk	667	671	0.379	0.363	-1	1.0	0.0	0.811744412575	0.29112	MAP7|PF05672|542|706|0				coiled-coil region|552|695|0				Disorder:0.38;Domain:MAP7
623	Q9I7U4	Titin	sls	dtldaQRLEKirqle	2063	2067	0.304	0.166	-1	1.0	0.0	0.204801573739	0.17688													Disorder:0.3
624	Q9I7U4	Titin	sls	amgqeQKVDKyniqq	8805	8809	0.349	0.208	-1	1.0	0.0	0.756903837533	0.2288										In isoform A.|Missing|4797|18074|0	Disorder:0.35
625	Q9I7Z8	LD21943p	EG:171D11.6	crlrlQRLELqlves	623	627	0.028	0.068	-1	1.0	0.0	0.0641887009756	0.21584													Disorder:0.03
626	Q9NIV1	Eukaryotic translation initiation factor 2-alpha kinase	PEK	mgqrnQRVEReylvi	568	572	0.044	0.047	-1	0.987355371851	0.01472	0.773787830379	0.27624								topological domain:Cytoplasmic|559|1162|0		Disorder:0.04
627	Q9NJH0	Elongation factor 1-gamma	Ef1gamma	itgmfQRLDKmrkaa	342	346	0.049	0.031	-1	0.21178209436	0.30088	0.298584641757	0.0724	EF1G|PF00647|271|376|0;EF-1-gamma C-terminal|Q9NJH0|272|431|0							Disorder:0.05;Domain:EF-1-gamma C-terminal,EF1G
628	Q9TVM2	Exportin-1	emb	lldfsQKLDInlldk	18	22	0.035	0.085	-1	0.460299573815	0.19992	0.157958749538	0.07696													Disorder:0.04
629	Q9V3D6	Probable cleavage and polyadenylation specificity factor subunit 2	Cpsf100	vnaqvQRIDFegrsd	547	551	0.347	0.184	-1	0.325186721951	0.25712	0.105011365194	0.2652	RMMBL|PF07521|539|600|0										Disorder:0.35;Domain:RMMBL
630	Q9V3K7	CG3793, isoform A	BG:DS09217.4	saaerQRIERlemld	288	292	0.146	0.021	-1	0.420305847406	0.19664	0.404692250724	0.29504													Disorder:0.15
631	Q9V3N6	Transmembrane 9 superfamily member	TM9SF4	efvqdQKIDVkavkm	40	44	0.09	0.034	-1	0.957067207267	0.09744	0.728826314604	0.21688													Disorder:0.09
632	Q9V3P3	LD45860p	REG	lptkrQRVDVivsgq	81	85	0.456	0.066	-1	0.446302627127	0.1824	0.995072075022	0.05952
633	Q9V3P6	26S proteasome non-ATPase regulatory subunit 1	Rpn2	dfyiaQRVEFienpk	112	116	0.06	0.103	-1	0.983032623495	0.13192	0.880882081418	0.22368										In isoform B.|Missing|41|114|0	Disorder:0.06
634	Q9V3V3	Pez, isoform A	Pez	prnshQRLEFgqfqv	1096	1100	0.122	0.038	-1	0.960582045551	0.09192	0.958643537941	0.1824	Y_phosphatase|PF00102|1007|1244|0;Tyrosine-protein phosphatase|Q9V3V3|983|1245|0						Disorder:0.12;Domain:Tyrosine-protein phosphatase,Y_phosphatase
635	Q9V3X1	Flyers-cup, isoform A	f-cup	nmrslQKIDLmhndl	297	301	0.126	0.065	-1	0.704148957949	0.13344	0.758748402609	0.21232	LRR_8|PF13855|271|329|0										Disorder:0.13;Domain:LRR_8
636	Q9V3Z2	Serine protease 7	Sp7	kstikQRLDLpvndh	298	302	0.292	0.053	-1	0.52322488438	0.15992	0.927441876908	0.08672	Trypsin|PF00089|137|385|0;Peptidase S1|Q9V3Z2|137|390|0								Disorder:0.29;Localisation:Secreted;Domain:Peptidase S1,Trypsin
637	Q9V3Z8	AT18988p	BG:DS02740.5	vktlnQRLDRmvens	89	93	0.196	0.041	-1	1.0	0.0	0.685322955083	0.2448	zf-RING_2|PF13639|98|143|5										Disorder:0.2
638	Q9V414	LD36341p	Smg5	aqenmQKLERflcag	135	139	0.084	0.053	-1	1.0	0.0	0.26664357602	0.23952	EST1|PF10374|99|227|0											Disorder:0.08;Domain:EST1
639	Q9V421	Metalloendopeptidase	BACR44L22.3	edvigQRLELsetdi	230	234	0.296	0.117	-1	0.307022422937	0.31496	0.40104533356	0.31088	Astacin|PF01400|55|250|0										Disorder:0.3;Domain:Astacin
640	Q9V4T3	Probable cytochrome P450 4ad1	Cyp4ad1	ggqfvQKLDVlsdtq	158	162	0.172	0.056	-1	0.496928275705	0.25328	0.691609301654	0.32672	p450|PF00067|35|490|0											Disorder:0.17;Domain:p450
641	Q9V5N8	Protocadherin-like wing polarity protein stan	stan	reqetQRLEIpsrki	2556	2560	0.549	0.169	-1	0.998358440061	0.06552	0.999244270883	0.03928								topological domain:Extracellular|30|2816|0		Topology:Extracellular
642	Q9V719	Stress-activated map kinase-interacting protein 1	Sin1	rsntaQKLEKldiak	126	130	0.389	0.542	-1	0.0314522383588	0.25304	0.0930890398581	0.09232	SIN1|PF05422|18|164|0											Disorder:0.39;Domain:SIN1
643	Q9V780	Protein lap1	Lap1	rlinlQRLDIggnef	181	185	0.06	0.034	-1	0.797558589196	0.21616	0.26523914614	0.10968							repeat:LRR 7|156|177|-4;repeat:LRR 8|179|200|0			Disorder:0.06
644	Q9V7H4	Transmembrane protein 131 homolog	CG8370	llqqpQKLEFqlrqq	1453	1457	0.297	0.357	-1	1.0	0.0	0.993852418957	0.03552								topological domain:Cytoplasmic|1071|1567|0		Disorder:0.3
645	Q9V853	E3 ubiquitin-protein ligase Smurf1	Smurf	kgagfQRLDLgklsp	112	116	0.256	0.183	-1	1.0	0.0	0.0738019940375	0.114	C2|PF00168|13|112|0											Disorder:0.26;Domain:C2
646	Q9V9M8	CG3262, isoform D	Dmel\CG3262	cqncnQRLEFfkdsr	219	223	0.08	0.154	-1	0.990721262621	0.04176	0.981504239361	0.04536	ParA|PF10609|37|276|0											Disorder:0.08;Domain:ParA
647	Q9V9Q6	AT16263p	step	lpgeaQKIDRmmetf	175	179	0.137	0.031	-1	0.105061337361	0.05328	0.237059692623	0.002	Sec7|PF01369|78|260|0;SEC7|Q9V9Q6|71|258|0									Disorder:0.14;Domain:SEC7,Sec7
648	Q9V9Y8	CG3669	Dmel\CG3669	hsinqQRFDVemhiv	137	141	0.48	0.214	-1	0.927319637682	0.2224	0.945429557685	0.12008	Carb_anhydrase|PF00194|23|286|0;Alpha-carbonic anhydrase|Q9V9Y8|28|287|0						Domain:Alpha-carbonic anhydrase,Carb_anhydrase
649	Q9VA35	CIN85 and CD2AP related, isoform A	cindr	vaqleQRVDKleglv	490	494	0.319	0.489	-1	1.0	0.0	0.400673169536	0.25344							coiled-coil region|485|533|0				Disorder:0.32
650	Q9VA36	CIN85 and CD2AP related, isoform C	cindr	vaqleQRVDKleglv	835	839	0.319	0.453	-1	1.0	0.0	0.478702050537	0.16248							coiled-coil region|830|871|0				Disorder:0.32
651	Q9VA50	Uncharacterized protein	Dmel\CG31013	tnaleQKLEIirsql	58	62	0.05	0.034	-1	1.0	0.0	0.723490302337	0.25488	P4Ha_N|PF08336|31|162|0				coiled-coil region|39|66|0				Disorder:0.05;Domain:P4Ha_N
652	Q9VAC5	ADAM 17-like protease	Tace	liewsQKLDLihpsd	701	705	0.134	0.028	-1	0.958643604421	0.1532	0.775539718153	0.2048								topological domain:Cytoplasmic|684|732|0	In isoform B.|Missing|263|732|0	Disorder:0.13
653	Q9VAD1	CG7896	CT23878	klqslQKLDLsenff	283	287	0.064	0.065	-1	1.0	0.0	0.0947904053268	0.22776	LRR_8|PF13855|232|292|0										Disorder:0.06;Domain:LRR_8
654	Q9VAD1	CG7896	CT23878	nvmklQKLDLhgnql	621	625	0.081	0.059	-1	1.0	0.0	0.493722737815	0.35272	LRR_8|PF13855|570|630|0;LRR_8|PF13855|618|678|0								Disorder:0.08;Domain:LRR_8
655	Q9VAS4	LP22773p	Dmel\CG14529	rlqlgQRLDLaesde	197	201	0.11	0.033	-1	1.0	0.0	0.0889873312482	0.2412	Peptidase_M13_N|PF05649|57|419|0										Disorder:0.11;Domain:Peptidase_M13_N
656	Q9VB13	Microtubule-associated protein	tau	ikiqtQKLEIkaqsk	293	297	0.48	0.757	-1	0.188565911132	0.36192	0.74789154548	0.23576	Tubulin-binding|PF00418|288|317|0										Domain:Tubulin-binding
657	Q9VB15	Microtubule-associated protein	tau	ikiqtQKLEIkaqsk	649	653	0.48	0.757	-1	1.0	0.0	0.606287531703	0.20528	Tubulin-binding|PF00418|644|673|0										Domain:Tubulin-binding
658	Q9VB98	Probable Rho GTPase-activating protein CG5521	CG5521	lqptpQKFELmecsd	1053	1057	0.198	0.051	-1	0.986962000414	0.11304	0.971990531998	0.1868													Disorder:0.2
659	Q9VBG6	Protein HGH1 homolog	CG6073	fmqpnQRLDLkaval	15	19	0.108	0.051	-1	0.866471731198	0.1352	0.194130219943	0.21864													Disorder:0.11
660	Q9VBQ5	CG5112	Dmel\CG5112	klkldQKVDLkrlry	298	302	0.1	0.19	-1	0.812811361008	0.1756	0.272995380473	0.29888	Amidase|PF01425|69|502|0										Disorder:0.1;Domain:Amidase
661	Q9VBR1	Vacuolar protein sorting 33B	Vps33B	nkirsQRVELlqgkk	271	275	0.419	0.106	-1	1.0	0.0	0.998454212549	0.04864	Sec1|PF00995|31|636|0											Domain:Sec1
662	Q9VBT4	IP12282p	Dmel\CG31104	kdnymQRLEVemhey	240	244	0.181	0.038	-1	1.0	0.0	0.911140509907	0.1712	EcKinase|PF02958|50|339|0										Disorder:0.18;Domain:EcKinase
663	Q9VC13	FI06030p	KIF26A	emwerQRLDIqyneq	406	410	0.244	0.135	-1	1.0	0.0	0.349162246422	0.1568													Disorder:0.24
664	Q9VC19	CG3744, isoform D	Dmel\CG3744	ldrkqQRLDVilipl	603	607	0.089	0.034	-1	1.0	0.0	0.826137114261	0.18216	DPPIV_N|PF00930|404|809|0										Disorder:0.09;Domain:DPPIV_N
665	Q9VC20	CG3744, isoform E	Dmel\CG3744	ldrkqQRLDVilipl	543	547	0.089	0.034	-1	0.46424685902	0.28192	0.628546656108	0.25408	DPPIV_N|PF00930|344|749|0										Disorder:0.09;Domain:DPPIV_N
666	Q9VC62	Extended synaptotagmin-like protein 2, isoform A	Esyt2	ysaqrQKLDVtihki	697	701	0.307	0.387	-1	0.756440442888	0.21776	0.450474116254	0.32112	C2|PF00168|697|809|0											Disorder:0.31;Domain:C2
667	Q9VC66	AT25567p	Dmel\CG6607	iasleQKLEKrigdq	163	167	0.358	0.281	-1	0.87832689281	0.15728	0.612562555139	0.2132							coiled-coil region|144|203|0				Disorder:0.36
668	Q9VC81	Uncharacterized protein	Dmel\CG13614	pmklhQRIDVrpqkp	136	140	0.506	0.167	-1	1.0	0.0	0.244456003991	0.2128
669	Q9VCC7	FI03681p	Kal1	gpwqwQKVEKtmeen	201	205	0.266	0.045	-1	0.72693269946	0.22488	0.8719403713	0.11336	Fibronectin type-III|Q9VCC7|158|258|0									Disorder:0.27;Localisation:Secreted;Domain:Fibronectin type-III
670	Q9VCD0	Glutamyl-tRNA(Gln) amidotransferase subunit B, mitochondrial	GatB	mklvvQRLEKllkpt	505	509	0.326	0.139	-1	0.669166773631	0.20248	0.771752225655	0.2536	GatB_Yqey|PF02637|361|511|0										Disorder:0.33;Domain:GatB_Yqey
671	Q9VCH4	Myoblast city	mbc	hmhavQRIDKanrls	190	194	0.464	0.124	-1	0.850711111187	0.18568	0.182874785622	0.24112	DOCK_N|PF16172|73|435|0										Domain:DOCK_N
672	Q9VCK0	Eukaryotic translation initiation factor 3 subunit D-1	eIF3d1	nekplQKIDRivhtv	224	228	0.271	0.092	-1	0.937423740764	0.17824	0.749419538153	0.26256	eIF-3_zeta|PF05091|14|528|0										Disorder:0.27;Domain:eIF-3_zeta
673	Q9VCQ6	Centaurin beta 1A	CenB1A	iehleQRLEKiiklc	33	37	0.143	0.087	-1	0.498370150632	0.26952	0.276535384175	0.24776	BAR_3|PF16746|5|240|0					coiled-coil region|21|41|0				Disorder:0.14;Domain:BAR_3
674	Q9VCS7	GH07323p	Nha2	nfegyQKFELflrem	193	197	0.002	0.01	-1	0.997384272038	0.0404	0.995852647553	0.05808	Na_H_Exchanger|PF00999|146|549|0					transmembrane region:Helical|172|191|-2;transmembrane region:Helical|197|215|0	Disorder:0.0;Topology:Transmembrane;Domain:Na_H_Exchanger
675	Q9VCU9	Endoribonuclease Dcr-1	Dcr-1	ltdcyQRLEFlgdav	2029	2033	0.08	0.225	-1	0.348792200812	0.00488	0.372139577704	0.00776	Ribonuclease_3|PF00636|2029|2150|0;RNase III 2|Q9VCU9|1993|2150|0	metal ion-binding site:Magnesium or manganese|2032|2032|0		Disorder:0.08;Domain:Ribonuclease_3,RNase III 2
676	Q9VCX3	Probable 39S ribosomal protein L45, mitochondrial	mRpL45	tsgakQKLEFlekks	138	142	0.328	0.257	-1	0.535105767715	0.20552	0.745631228582	0.1956													Disorder:0.33
677	Q9VCY1	CG6937	Dmel\CG6937	kkpkaQKIEKqstpk	10	14	0.738	0.315	-1	1.0	0.0	0.725721578848	0.20792
678	Q9VD76	Gustatory receptor for bitter taste 93a	Gr93a	gqlqtQRLEIkvlgf	368	372	0.006	0.012	-1	1.0	0.0	0.522980670664	0.27512	7tm_7|PF08395|43|406|0					topological domain:Cytoplasmic|327|383|0		Disorder:0.01;Domain:7tm_7
679	Q9VDD5	Common Dpr-interacting protein	cDIP	gmqnlQKLDIsgnnl	396	400	0.279	0.122	-1	1.0	0.0	0.638041392167	0.25312	LRR_8|PF13855|369|428|0										Disorder:0.28;Domain:LRR_8
680	Q9VDL4	LP04613p	Dmel\CG10877	rtqrgQKIEVdllst	238	242	0.173	0.085	-1	0.591901762327	0.23912	0.605404761258	0.29792	CoA_transf_3|PF02515|49|416|0										Disorder:0.17;Domain:CoA_transf_3
681	Q9VDT8	CG4662, isoform A	Dmel\CG4662	dtdgnQRVDKdeflv	205	209	0.111	0.054	-1	0.537576073283	0.2844	0.0988967105895	0.17096	EF-hand|Q9VDT8|187|222|0				calcium-binding region|200|211|0				Disorder:0.11;Domain:EF-hand
682	Q9VDX9	FI21919p1	BcDNA:AT17586	wrhhlQRLEFlakpn	216	220	0.263	0.366	-1	1.0	0.0	0.243259485371	0.29048	THEG|PF14912|155|225|0										Disorder:0.26;Domain:THEG
683	Q9VDY1	Putative DNA helicase Ino80	Ino80	edvskQKLEIesvev	1036	1040	0.293	0.077	-1	0.73189821413	0.0	0.997774197648	0.0868													Disorder:0.29
684	Q9VE20	Uncharacterized protein, isoform H	Dmel\CG42613	lagpgQRVEVvfksf	279	283	0.138	0.108	-1	1.0	0.0	0.234687670446	0.32448	CUB|PF00431|238|369|0											Disorder:0.14;Domain:CUB
685	Q9VE30	IP09476p	LMW-PTP	qlilsQKVDIvkyel	155	159	0.115	0.326	-1	1.0	0.0	0.52381246069	0.29248	LMWPc|PF01451|6|152|-3										Disorder:0.11
686	Q9VE49	CG7702, isoform A	7702	svatlQRLDLshngl	218	222	0.115	0.078	-1	1.0	0.0	0.0203420876708	0.34224	LRR_8|PF13855|164|214|-4;LRR_8|PF13855|207|251|0								Disorder:0.12;Domain:LRR_8
687	Q9VEC4	CG7208, isoform A	CG 7208	igelkQKLEVkvglp	36	40	0.169	0.073	-1	1.0	0.0	0.148360287968	0.27288													Disorder:0.17
688	Q9VEJ1	LD36095p	SF1	eegreQRFDLtqtiq	221	225	0.519	0.661	-1	1.0	0.0	0.227748603962	0.24328
689	Q9VEJ5	Down syndrome cell adhesion molecule 3, isoform F	Dscam3	nqfgeQRIEIrlsvn	329	333	0.145	0.071	-1	0.903533415867	0.12176	0.796728271211	0.1492	I-set|PF07679|246|337|0											Disorder:0.15;Domain:I-set
690	Q9VEM6	CG5246	BcDNA:LP06628	ystqlQKIDLnyidh	180	184	0.16	0.212	-1	0.835847209721	0.1748	1.0	0.0	Trypsin|PF00089|42|261|0;Peptidase S1|Q9VEM6|42|266|0								Disorder:0.16;Domain:Peptidase S1,Trypsin
691	Q9VF12	Uncharacterized protein, isoform B	Dmel\CG45105	inslrQRLDRgdadl	501	505	0.273	0.129	-1	1.0	0.0	0.191472718256	0.00304	CCCAP|PF15964|107|628|0				coiled-coil region|457|537|0				Disorder:0.27;Domain:CCCAP
692	Q9VF13	Uncharacterized protein, isoform C	Dmel\CG45105	inslrQRLDRgdadl	587	591	0.273	0.129	-1	1.0	0.0	0.188385014441	0.00328	CCCAP|PF15964|192|714|0				coiled-coil region|543|623|0				Disorder:0.27;Domain:CCCAP
693	Q9VFC1	CG6687 protein	Spn88Eb	eralpQKIELslpkf	308	312	0.078	0.067	-1	0.912566186779	0.1036	0.885125761127	0.17272	Serpin|PF00079|36|421|0										Disorder:0.08;Localisation:Secreted;Domain:Serpin
694	Q9VFC1	CG6687 protein	Spn88Eb	kfqfeQRLELtpils	321	325	0.077	0.07	-1	0.534935233596	0.20224	0.408817884579	0.1564	Serpin|PF00079|36|421|0										Disorder:0.08;Localisation:Secreted;Domain:Serpin
695	Q9VFC2	Serine protease inhibitor 88Ea	Spn88Ea	kfefeQRLELnpila	323	327	0.166	0.192	-1	0.727797342378	0.19328	0.404741466366	0.16848	Serpin|PF00079|38|422|0										Disorder:0.17;Localisation:Secreted;Domain:Serpin
696	Q9VFE7	Nuclear pore protein	Nup93-2	irqyvQRFERtdtse	510	514	0.163	0.038	-1	0.406977664672	0.27744	0.435874928214	0.36712	Nic96|PF04097|208|781|0										Disorder:0.16;Domain:Nic96
697	Q9VFG3	Javelin-like, isoform A	jvl	klamaQKLELssrvq	551	555	0.315	0.698	-1	1.0	0.0	0.160997613459	0.00784							coiled-coil region|524|565|0				Disorder:0.31
698	Q9VFN5	AT30951p	BEST:GH20473	driliQRFEVkttta	18	22	0.113	0.192	-1	0.892206749844	0.1664	0.737904518874	0.22104	Cpn10|PF00166|7|101|0											Disorder:0.11;Domain:Cpn10
699	Q9VFP5	CG9925	Dmel\CG9925	dtgatQKVELaeirs	545	549	0.196	0.033	-1	1.0	0.0	0.606275440813	0.2124	TUDOR|PF00567|457|573|0										Disorder:0.2;Domain:TUDOR
700	Q9VFW3	Chemosensory protein A 87a	CheA87a	rtfriQKLEKvtedt	34	38	0.166	0.045	-1	1.0	0.0	3860000	0.2328													Disorder:0.17;Localisation:Secreted
701	Q9VG01	RE12073p	Dmel\CG46280	lhtskQKLDIsiaea	190	194	0.413	0.478	-1	1.0	0.0	0.10207837153	0.2016
702	Q9VG82	Probable cytochrome P450 9f2	Cyp9f2	fdvdgQKVEVkkgdv	402	406	0.187	0.046	-1	0.960151303044	0.14672	0.998782515437	0.03088	p450|PF00067|33|510|0											Disorder:0.19;Domain:p450
703	Q9VGH7	Chloride channel protein 2	ClC-a	rdrsnQKVERiihde	18	22	0.445	0.133	-1	1.0	0.0	0.978335977426	0.1512								topological domain:Cytoplasmic|1|168|0	In isoform A and isoform C.|VYFGDRQRDRNRDRSNQKVERIIHDEEFGEENVELVDSEWADFEKFICQLRKRRNSAMSMEEELRHVQRHPKIKSHAFYPCPPPAENARDSDSSDDDDPIGYIDTL->FNNSHSHQDEYIREYAFEPELLINREDYQRKEERSQKSTAASSASTPVRQRWDEVIAKQKEQQRKQSIEIDPPGDDKNQIEIEIEAFYY|2|107|0;In isoform G and isoform H.|Missing|2|105|0
704	Q9VH03	Uncharacterized protein, isoform E	Dmel\CG43143	rkklrQRFDIikklg	68	72	0.415	0.623	-1	1.0	0.0	0.536832322306	0.00128	Pkinase|PF00069|70|321|0										Domain:Pkinase
705	Q9VH03	Uncharacterized protein, isoform E	Dmel\CG43143	lyalgQKFEKlrdsa	1854	1858	0.441	0.981	-1	1.0	0.0	0.0461125332448	0.00192
706	Q9VH32	Niemann-Pick type C-2d	Npc2d	vkgttQKFEIdfavd	60	64	0.065	0.047	-1	1.0	0.0	1.0	0.0	E1_DerP2_DerF2|PF02221|26|157|0										Disorder:0.07;Domain:E1_DerP2_DerF2
707	Q9VH48	Probable histone-arginine methyltransferase CARMER	Art4	siadeQKLEFtnkyk	38	42	0.11	0.053	-1	0.999150235424	0.0536	0.918920300436	0.12496													Disorder:0.11
708	Q9VHH2	Vacuolar protein sorting 15, isoform A	Vps15	nclpfQRVELidkaa	92	96	0.032	0.069	-1	0.798749706598	0.26072	0.972773333529	0.15056	Pkinase|PF00069|28|214|0;Protein kinase|Q9VHH2|28|329|0								Disorder:0.03;Domain:Pkinase,Protein kinase
709	Q9VHK1	Polychaetoid, isoform J	pyd	lleqcQKLERvwshi	1110	1114	0.151	0.167	-1	1.0	0.0	0.439868222396	0.00912	Guanylate_kin|PF00625|1031|1143|0										Disorder:0.15;Domain:Guanylate_kin
710	Q9VHK3	Polychaetoid, isoform A	pyd	lleqcQKLERvwshi	746	750	0.151	0.253	-1	1.0	0.0	0.346412538526	0.0776	Guanylate_kin|PF00625|667|779|0										Disorder:0.15;Domain:Guanylate_kin
711	Q9VHK4	Polychaetoid, isoform B	pyd	lleqcQKLERvwshi	746	750	0.151	0.167	-1	0.282839343149	0.32848	0.295878099895	0.20856	Guanylate_kin|PF00625|667|779|0										Disorder:0.15;Domain:Guanylate_kin
712	Q9VHN8	CG8032, isoform A	Dmel\CG8032	plsnnQKIELganwi	88	92	0.061	0.052	-1	0.886515555906	0.25968	0.617412122965	0.25704	Amino_oxidase|PF01593|49|556|0										Disorder:0.06;Domain:Amino_oxidase
713	Q9VHP4	Probable cytochrome P450 313b1	Cyp313b1	aevllQKLELegvqh	153	157	0.048	0.039	-1	1.0	0.0	0.623106845971	0.28096	p450|PF00067|32|497|0											Disorder:0.05;Domain:p450
714	Q9VHU1	Probable ATP-dependent RNA helicase DDX55 homolog	CG9630	flkinQKVELtkllt	386	390	0.085	0.175	-1	0.300569545661	0.28232	0.0894942444211	0.23	Helicase C-terminal|Q9VHU1|251|409|0									Disorder:0.09;Domain:Helicase C-terminal
715	Q9VHV2	Uncharacterized protein, isoform C	CT41336	gmwnlQRLDLsknri	312	316	0.141	0.107	-1	1.0	0.0	0.144845367155	0.19608													Disorder:0.14
716	Q9VHV3	CG7800	CT23295	dnsgvQRLDIlgsvh	239	243	0.133	0.089	-1	1.0	0.0	1.0	0.0													Disorder:0.13
717	Q9VHV3	CG7800	CT23295	gmwrlQRLDLsenii	294	298	0.026	0.053	-1	1.0	0.0	1.0	0.0													Disorder:0.03
718	Q9VIK0	CG9319, isoform A	38E.13	femlkQRLELpedvs	245	249	0.271	0.058	-1	0.318295849635	0.34712	0.522074783084	0.3416	CoA_transf_3|PF02515|3|338|0										Disorder:0.27;Domain:CoA_transf_3
719	Q9VIK7	LD18032p	38D.30	eaiqaQKVDVanyel	449	453	0.037	0.108	-1	1.0	0.0	0.878437645452	0.28888	Sad1_UNC|PF07738|409|532|0;SUN|Q9VIK7|373|533|0								Disorder:0.04;Domain:Sad1_UNC,SUN
720	Q9VIQ9	Protein sickie	sick	eplngQKVEKsdkss	865	869	0.814	0.824	-1	0.971080360818	0.04176	0.910144102042	0.25088							compositionally biased region:Ser-rich|870|898|1
721	Q9VIU0	IP11805p	Dmel\CG10337	giktwQKLERkredp	106	110	0.318	0.021	-1	1.0	0.0	0.308992557297	0.1456	Cytochrom_B561|PF03188|47|184|0;Cytochrome b561|Q9VIU0|17|224|0		transmembrane region:Helical|86|105|-1		Disorder:0.32;Domain:Cytochrome b561,Cytochrom_B561
722	Q9VIV8	Uncharacterized protein	Dmel\CG13084	nrtqeQRLDIlidav	216	220	0.132	0.146	-1	1.0	0.0	0.733141222694	0.30136													Disorder:0.13
723	Q9VIX2	LD06038p	Pax	llqdlQKIDVpvnys	138	142	0.312	0.828	-1	0.992281916482	0.00216	0.998149211753	0.06912													Disorder:0.31
724	Q9VIX3	Paxillin, isoform B	Pax	llqdlQKIDVpvnys	113	117	0.312	0.828	-1	0.995792388163	0.00376	0.995365617574	0.07728													Disorder:0.31
725	Q9VIZ3	LD25692p	l(2)37Cb	lvglmQRVEIdmvsc	776	780	0.081	0.08	-1	0.287270823959	0.21384	0.398847369721	0.24072													Disorder:0.08
726	Q9VJ04	LD35811p	Dmel\CG10702	ksqtsQKIELihrpl	486	490	0.219	0.096	-1	1.0	0.0	0.847626930864	0.24896													Disorder:0.22
727	Q9VJ07	Protein phosphatase PHLPP-like protein	Phlpp	vplklQRIDIshnnf	137	141	0.267	0.073	-1	0.944472179579	0.12472	0.718370140485	0.24072							repeat:LRR 4|135|156|0					Disorder:0.27
728	Q9VJ58	Fas-associated factor, isoform A	Faf2	eeiarQKIELatlvp	353	357	0.241	0.316	-1	0.75422641896	0.18312	0.183786110751	0.218							coiled-coil region|315|356|0				Disorder:0.24
729	Q9VJ73	Ada2a-containing complex component 2	Atac2	eqklyQRLDRifale	490	494	0.071	0.248	-1	0.40114230045	0.28912	0.620043674753	0.22344													Disorder:0.07
730	Q9VJ75	GH08340p	Dmel\CG10413	lcrnfQRLDKnfism	726	730	0.02	0.077	-1	0.706727724396	0.17576	0.501672354432	0.27712													Disorder:0.02
731	Q9VJB6	Putative neural-cadherin 2	CadN2	meerkQRIDKdnnap	1659	1663	0.484	0.102	-1	0.914520438262	0.18368	0.102299077837	0.3848	Cadherin_C|PF01049|1573|1722|0										Domain:Cadherin_C
732	Q9VJC3	Uncharacterized protein	Dmel\CG15145	qrrhgQKLDFnqykt	225	229	0.409	0.104	-1	1.0	0.0	0.997725995919	0.02704	PaaSYMP|PF14738|150|309|0										Domain:PaaSYMP
733	Q9VJC6	Dynein heavy chain at 36C	Dhc36C	fyriiQKLDKqmgdh	797	801	0.26	0.159	-1	0.0150880763447	0.38304	0.0433720871094	0.3548	DHC_N2|PF08393|745|1151|0										Disorder:0.26;Domain:DHC_N2
734	Q9VJS6	IP09907p	BG:DS08340.1	tpanrQRVELppnpe	43	47	0.668	0.123	-1	1.0	0.0	0.995016685084	0.0752
735	Q9VJW1	LD29171p	Sec71	lpgeaQKIDRlmekf	679	683	0.145	0.043	-1	0.0614783063261	0.02672	0.18597788708	0.00504	Sec7|PF01369|582|767|0;SEC7|Q9VJW1|575|765|0								Disorder:0.15;Domain:SEC7,Sec7
736	Q9VK01	Uncharacterized protein, isoform C	FBgn 32504	qqlllQRLERelqqs	54	58	0.047	0.042	-1	1.0	0.0	0.978731405296	0.05376							coiled-coil region|30|59|0				Disorder:0.05
737	Q9VK10	Lethal (2) k05911	l(2)k05911	qpsilQKVDIpiwtn	548	552	0.352	0.352	-1	1.0	0.0	0.626358183011	0.31504	Trypsin|PF00089|400|634|0;Peptidase S1|Q9VK10|400|639|0								Disorder:0.35;Domain:Peptidase S1,Trypsin
738	Q9VK45	Serine/threonine-protein kinase Tor	Tor	hltlmQKVEVfehal	2203	2207	0.183	0.119	-1	0.217546313734	0.14176	0.222519395411	0.05328	PI3_PI4_kinase|PF00454|2102|2352|0;PI3K/PI4K|Q9VK45|2103|2470|0							Disorder:0.18;Domain:PI3K/PI4K,PI3_PI4_kinase
739	Q9VKB3	Methyltransferase 2, isoform C	Mt2	ekilqQRLDLlhqvr	283	287	0.169	0.25	-1	0.998758839917	0.05624	0.941409922337	0.22512	DNA_methylase|PF00145|3|343|0										Disorder:0.17;Domain:DNA_methylase
740	Q9VKG8	Discs large 5, isoform A	Dlg5	galsyQRVELldspi	1727	1731	0.168	0.101	-1	0.0693179371257	0.33056	0.644970739526	0.28048													Disorder:0.17
741	Q9VKH9	CENP-ana, isoform A	cana	slemeQKVDKrtrey	1797	1801	0.416	0.064	-1	1.0	0.0	0.93528213967	0.12816							coiled-coil region|1785|1805|0
742	Q9VKJ5	AT10515p	Dmel\CG14921	wpemfQKLDKealmq	82	86	0.186	0.112	-1	0.987460416196	0.03232	0.424548311231	0.32112	CS|Q9VKJ5|1|81|-1											Disorder:0.19
743	Q9VKJ9	Coiled-coil and C2 domain-containing protein 1-like	l(2)gd1	lealqQRLEKyqsve	367	371	0.348	0.588	0.33	0.0355794771199	0.20488	0.0565387973937	0.18936				5VNY|1.1|X-ray|A|359|423|0;5VO5|2.0|X-ray|A|359|423|0	coiled-coil region|354|385|0	helix|361|380|0			Disorder:0.35;Surface accessibility:33.0%
744	Q9VL49	RE57702p	Trp1	tepgaQKVDKpskde	33	37	0.66	0.076	-1	0.976414551213	0.15776	0.777781539605	0.26544
745	Q9VL50	RE23984p	Trp1	tepgaQKVDKpskde	20	24	0.592	0.076	-1	0.953663333331	0.16296	0.689127575669	0.302
746	Q9VL59	Zinc finger CCCH-type with G patch domain-containing protein	CG4709	yvresQRVDVftfln	396	400	0.294	0.68	-1	0.180328874714	0.24424	0.150078258965	0.25664													Disorder:0.29
747	Q9VLT5	Protein purity of essence	poe	kgsilQKIEKlrdet	4953	4957	0.264	0.117	-1	0.945187796333	0.21224	0.991959026896	0.14816	E3_UbLigase_R4|PF13764|4493|5296|0						In isoform B.|Missing|4121|5322|0	Disorder:0.26;Domain:E3_UbLigase_R4
748	Q9VLZ3	Myosin 28B1, isoform A	Myo28B1	atpslQRLERtlvng	1214	1218	0.472	0.103	-1	1.0	0.0	0.217639767341	0.288	MyTH4|PF00784|1135|1237|0;MyTH4|Q9VLZ3|1030|1238|0								Domain:MyTH4
749	Q9VLZ3	Myosin 28B1, isoform A	Myo28B1	iadiaQRLELkspvg	1855	1859	0.101	0.04	-1	1.0	0.0	0.212885501654	0.29008	FERM_N|PF09379|1828|1906|0;FERM|Q9VLZ3|1824|2121|0								Disorder:0.1;Domain:FERM,FERM_N
750	Q9VM31	Anion exchange protein	Ndae1	lgvptQKLEVpnelk	762	766	0.15	0.005	-1	0.182867283354	0.3256	0.227116944781	0.31792	HCO3_cotransp|PF00955|476|968|0										Disorder:0.15;Domain:HCO3_cotransp
751	Q9VM32	Anion exchange protein	Ndae1	lgvptQKLEVpnelk	693	697	0.15	0.005	-1	0.176799330598	0.31952	0.233666656898	0.32912	HCO3_cotransp|PF00955|407|899|0										Disorder:0.15;Domain:HCO3_cotransp
752	Q9VM55	Uninflatable, isoform B	uif	gkrceQKIDLclsep	2215	2219	0.016	0.003	-1	1.0	0.0	0.580930653637	0.24008	EGF|PF00008|2182|2212|-3;EGF-like|Q9VM55|2178|2214|-1;EGF-like|Q9VM55|2216|2251|0	Other|||disulfide bond|Q9VM55|2204|2213|-2;Other|||disulfide bond|Q9VM55|2220|2230|1			Disorder:0.02;Domain:EGF-like
753	Q9VM75	HEAT repeat-containing protein 1 homolog	l(2)k09022	ledehQRVEKntrtg	2071	2075	0.396	0.025	-1	0.639483146979	0.31472	0.609884515951	0.26544							repeat:HEAT|2058|2094|0				Disorder:0.4
754	Q9VMA9	AT18603p	BcDNA:GM03875	gnsklQRIDIrdnkl	1087	1091	0.17	0.06	-1	1.0	0.0	0.271547032795	0.00736													Disorder:0.17
755	Q9VMD9	Tiggrin	Tig	qlnnwQKIERqrlld	857	861	0.192	0.072	-1	1.0	0.0	0.13331274436	0.06696													Disorder:0.19
756	Q9VMD9	Tiggrin	Tig	qlqtwQRVERdyiks	1220	1224	0.106	0.055	-1	1.0	0.0	0.345976997184	0.26896													Disorder:0.11
757	Q9VMM3	CG7239	anon-EST:Posey250	tkicrQRLELeerkv	413	417	0.121	0.207	-1	1.0	0.0	0.320527777484	0.28328													Disorder:0.12
758	Q9VMN9	Dpr-interacting protein eta, isoform B	DIP-eta	qqcypQRVEVpaevi	31	35	0.06	0.026	-1	0.947942494184	0.124	0.999878259738	0.02344							signal peptide|1|30|-1					Disorder:0.06
759	Q9VMY0	Jetlag, isoform A	jet	larccQRLEVlhlac	109	113	0.001	0.038	-1	1.0	0.0	0.78935301478	0.21504													Disorder:0.0
760	Q9VN30	Uncharacterized protein	Dmel\CG14651	tlkdeQKVDIedflr	819	823	0.123	0.031	-1	1.0	0.0	0.929002369781	0.11232							coiled-coil region|827|854|4				Disorder:0.12
761	Q9VN39	CG9775, isoform A	Dmel\CG9775	rhpqiQRVDRarsqs	189	193	0.884	0.905	-1	1.0	0.0	0.839204245949	0.24376
762	Q9VN77	LD31216p	PTAR3	lrlsdQKVDLsplsg	349	353	0.388	0.08	-1	0.919767849015	0.08824	0.707032053095	0.22672													Disorder:0.39
763	Q9VN82	Canoe, isoform E	cno	rrrrqQKLEKklqqf	238	242	0.57	0.285	-1	1.0	0.0	0.73189821413	0.0
764	Q9VNN5	Osiris 13	Osi13	aaeerQRVERhwlsm	53	57	0.469	0.058	-1	1.0	0.0	0.954864311643	0.06288	DUF1676|PF07898|32|152|0										Domain:DUF1676
765	Q9VNR7	FI06595p	Dmel\CG11241	laelqQRFEIigdvr	418	422	0.074	0.071	-1	0.995300267652	0.072	0.995782620058	0.09376	Aminotran_3|PF00202|74|500|0										Disorder:0.07;Domain:Aminotran_3
766	Q9VNZ7	LD44094p	Dmel\CG11248	lknlqQKVDIlqkqy	389	393	0.156	0.111	-1	1.0	0.0	0.980910528207	0.12624							coiled-coil region|356|425|0				Disorder:0.16
767	Q9VP43	MIP05510p	HD35012	krlreQRLEKmryid	1093	1097	0.363	0.19	-1	1.0	0.0	0.278761753655	0.25688							coiled-coil region|1073|1093|0				Disorder:0.36
768	Q9VP78	GH23156p	ICA69	smdsiQKIDLlaaar	193	197	0.051	0.203	-1	0.0790795989311	0.21584	0.0962224024305	0.10216	Arfaptin|PF06456|2|228|0;AH|Q9VP78|31|233|0									Disorder:0.05;Domain:AH,Arfaptin
769	Q9VP80	FI21420p1	siz	mpgeaQKIERlmeif	864	868	0.127	0.034	-1	1.0	0.0	0.365213492474	0.00504	Sec7|PF01369|766|954|0										Disorder:0.13;Domain:Sec7
770	Q9VPB4	CG3698	Dmel\CG3698	skskpQRIEFqrysk	99	103	0.599	0.751	-1	1.0	0.0	0.021314114116	0.24904
771	Q9VPB9	Peroxisomal membrane protein PEX16	Pex16	lmskqQKLELsrrci	274	278	0.135	0.028	-1	0.171579031206	0.27928	0.24160035737	0.15568	Pex16|PF08610|9|333|0											Disorder:0.13;Domain:Pex16
772	Q9VPF0	Protein artichoke	atk	sfigiQRLELlhlqe	597	601	0.065	0.158	-1	1.0	0.0	0.137161352276	0.33824	LRR_8|PF13855|549|609|0;LRR_8|PF13855|573|633|0		repeat:LRR 21|573|595|-2;repeat:LRR 22|597|619|0		Disorder:0.07;Domain:LRR_8
773	Q9VPJ7	CG4822, isoform A	Dmel\CG4822	elnlkQKLEVideil	169	173	0.034	0.058	-1	0.779759410157	0.18592	0.561338221021	0.20392	ABC_tran|PF00005|76|222|0;ABC transporter|Q9VPJ7|54|294|0							Disorder:0.03;Domain:ABC_tran,ABC transporter
774	Q9VPK7	Putative tRNA pseudouridine synthase Pus10	Pus10	inetlQKLDVklnen	39	43	0.238	0.048	-1	0.949839613345	0.06784	0.897278911347	0.15416							coiled-coil region|30|50|0				Disorder:0.24
775	Q9VPL5	LD27216p	Tbc1d15-17	nlpdrQRVERghplt	335	339	0.578	0.093	-1	0.553330027913	0.23824	0.422865289391	0.32408
776	Q9VPL6	Kismet, isoform B	kis	atvkqQKLEKpklem	585	589	0.252	0.066	-1	1.0	0.0	0.905370301754	0.19904													Disorder:0.25
777	Q9VPL8	Uncharacterized protein	Dmel\CG13693	vtraiQKLEKevaav	364	368	0.326	0.239	-1	1.0	0.0	0.0956004688007	0.25192	DUF4201|PF13870|257|432|0				coiled-coil region|335|369|0				Disorder:0.33;Domain:DUF4201
778	Q9VPL9	KISMET-L long isoform	kis	atvkqQKLEKpklem	3756	3760	0.252	0.066	-1	1.0	0.0	0.889187339981	0.20304													Disorder:0.25
779	Q9VPR0	LP14662p	rempA	ssyslQKVEKsldef	471	475	0.255	0.073	-1	0.990441197179	0.06544	0.984882553833	0.10032							coiled-coil region|470|490|0				Disorder:0.25
780	Q9VPU5	Uncharacterized protein, isoform A	BcDNA:AT06839	eaeidQKLEKvqaee	20	24	0.227	0.096	-1	1.0	0.0	0.270313176824	0.32632							coiled-coil region|4|42|0					Disorder:0.23
781	Q9VPV8	IA-2 protein tyrosine phosphatase, isoform C	IA-2	ldterQRIEReqqla	375	379	0.467	0.338	-1	1.0	0.0	0.358631084202	0.1308							coiled-coil region|370|390|0
782	Q9VPY0	Integrator complex subunit 14	IntS14	irhtdQKIEVcgfls	274	278	0.275	0.409	-1	0.683729698639	0.19896	0.511610167468	0.25488													Disorder:0.28
783	Q9VPZ7	LP22668p	robo3	wkkggQKLDLegskr	160	164	0.415	0.155	-1	0.817713608922	0.25976	0.888627411456	0.1708	I-set|PF07679|121|211|0											Domain:I-set
784	Q9VQ22	LP24076p	Dmel\CG10869	ltcfaQRLEVldevv	35	39	0.017	0.313	-1	1.0	0.0	0.835997154743	0.26464													Disorder:0.02
785	Q9VQ54	FI05392p	Wdr62	ksvrrQKFEKsglql	1026	1030	0.558	0.832	-1	0.970012483062	0.05096	0.70050147022	0.18936
786	Q9VQ94	LP05220p	Sec24CD	ldhtgQRVDKherpe	569	573	0.41	0.03	-1	0.348640893033	0.33368	0.507853533058	0.24496
787	Q9VQC4	Glycerate kinase	Glyctk	vfadfQKFDLrpqig	31	35	0.292	0.289	-1	0.905643393565	0.1236	0.935049198718	0.11952	DUF4147|PF13660|9|262|0										Disorder:0.29;Domain:DUF4147
788	Q9VQF1	FI05237p	Dmel\CG31689	vqvqvQKIEIqnmes	317	321	0.5	0.115	-1	0.293743476549	0.29448	0.992104129327	0.092
789	Q9VQH9	CG3117	SPH94	iqtiqQKVDLpvves	235	239	0.286	0.091	-1	1.0	0.0	0.584829883998	0.26048	Trypsin|PF00089|92|328|0;Peptidase S1|Q9VQH9|86|333|0								Disorder:0.29;Domain:Peptidase S1,Trypsin
790	Q9VQN6	AT22075p	Dmel\CG15406	fyaeeQKVDLsafsa	362	366	0.004	0.005	-1	1.0	0.0	0.545774429029	0.38072	Sugar_tr|PF00083|21|469|0					transmembrane region:Helical|336|359|-3;transmembrane region:Helical|371|398|5	Disorder:0.0;Domain:Sugar_tr
791	Q9VQR8	Leucyl-tRNA synthetase, isoform A	LeuRS	kveylQKIERevqqr	16	20	0.309	0.259	-1	0.157167856406	0.32208	0.318525475091	0.21368	tRNA-synt_1|PF00133|21|113|1										Disorder:0.31
792	Q9VQW0	AT16211p	Dmel\CG31773	qaswqQKVEKsaene	176	180	0.666	0.737	-1	1.0	0.0	0.928961788177	0.24016
793	Q9VR17	Early boundary activity protein 1	Bsg25A	minrrQRLEFaltll	6	10	0.254	0.332	-1	1.0	0.0	0.0468602638948	0.21536													Disorder:0.25
794	Q9VRR3	Uncharacterized protein, isoform A	BcDNA:AT29938	ktsilQRLEKeppae	21	25	0.661	0.144	-1	0.743372136794	0.15568	0.935836761613	0.13176
795	Q9VRV5	D19A	D19A	nsrrvQRVDIsqlag	614	618	0.572	0.707	-1	1.0	0.0	0.307174446309	0.25272
796	Q9VS71	Sphinx2, isoform B	sphinx2	vkcpyQKFDRrmsrv	119	123	0.082	0.032	-1	1.0	0.0	0.481424618553	0.3192	Trypsin|PF00089|26|245|0;Peptidase S1|Q9VS71|26|250|0								Disorder:0.08;Localisation:Secreted;Domain:Peptidase S1,Trypsin
797	Q9VSK9	CG6745	Dmel\CG6745	dpaieQKVEIdvttl	142	146	0.333	0.178	-1	0.971685124891	0.06872	0.292904303404	0.3252													Disorder:0.33
798	Q9VSL6	Glutathione S transferase O1	GstO1	kytfeQKFELsperf	192	196	0.103	0.04	-1	0.98900012506	0.08448	0.94405021483	0.15496	GST_C_2|PF13410|139|209|0;GST C-terminal|Q9VSL6|107|243|0							Disorder:0.1;Domain:GST C-terminal,GST_C_2
799	Q9VSL8	Rhea, isoform B	rhea	krgliQRLEFcskqa	934	938	0.259	0.825	-1	0.155584451421	0.33264	0.40127611444	0.37048													Disorder:0.26
800	Q9VSL9	CG6638	Dmel\CG6638	gfsvaQKLDKlgmrg	235	239	0.221	0.056	-1	0.137523007269	0.16576	0.203378308876	0.0852	Acyl-CoA_dh_M|PF02770|158|255|0										Disorder:0.22;Domain:Acyl-CoA_dh_M
801	Q9VSM8	FI07835p	GAPsec	vfadeQRFDFlikic	352	356	0.007	0.045	-1	0.888575301476	0.15936	0.396277027459	0.34032	RabGAP-TBC|PF00566|179|373|0;Rab-GAP TBC|Q9VSM8|36|351|-1							Disorder:0.01;Domain:RabGAP-TBC
802	Q9VSY1	CG4022, isoform A	Dmel\CG4022	lecevQKLDLnsgtn	498	502	0.328	0.583	-1	1.0	0.0	0.0179190711763	0.00128													Disorder:0.33
803	Q9VT44	CG6749	Dmel\CG6749	pesalQRIDFshnqm	131	135	0.206	0.055	-1	1.0	0.0	0.748838242434	0.30096													Disorder:0.21
804	Q9VT88	Phospholipid scramblase	scramb1	qllvkQKVELleaft	210	214	0.051	0.443	-1	1.0	0.0	0.250147176537	0.11168	Scramblase|PF03803|184|404|0										Disorder:0.05;Domain:Scramblase
805	Q9VTJ4	Putative alpha-L-fucosidase	Fuca	rtswgQRFDVslsdf	304	308	0.142	0.063	-1	0.932008261629	0.2064	0.854621135874	0.24696	Alpha_L_fucos|PF01120|22|365|0										Disorder:0.14;Domain:Alpha_L_fucos
806	Q9VTN4	MIP04801p	Dmel\CG14131	ekseaQRLEVhsehy	146	150	0.565	0.652	-1	1.0	0.0	0.26463472501	0.3464
807	Q9VTP0	Uncharacterized protein	CT18701	lrrqlQRVERvkgil	137	141	0.217	0.129	-1	0.977718411934	0.08696	0.194812867808	0.21824													Disorder:0.22
808	Q9VTX2	RE32936p	Smyd4-2	nwpllQKLDKqvrfw	549	553	0.031	0.071	-1	0.967460389716	0.11664	0.872334790522	0.17296													Disorder:0.03
809	Q9VTY4	KxDL motif-containing protein CG10681	CG10681	qkqmlQRFEKtneml	58	62	0.287	0.15	-1	0.0796245936903	0.22576	0.166324027329	0.004	KxDL|PF10241|36|121|0											Disorder:0.29;Domain:KxDL
810	Q9VU88	AT31531p	Liprin-beta	saletQKLELmsals	162	166	0.287	0.445	-1	1.0	0.0	0.0422755737625	0.08072													Disorder:0.29
811	Q9VUB4	GATOR complex protein NPRL3	Nprl3	pqlcnQKFELklndv	95	99	0.107	0.25	-1	0.00423780345281	0.24016	0.161217120382	0.20824													Disorder:0.11
812	Q9VUB9	CG6650, isoform A	anon-WO0172774.121	ygrhrQRLEVeicva	465	469	0.064	0.075	-1	0.999571134131	0.01688	0.977813860294	0.15504	ADP_PFK_GK|PF04587|59|499|0										Disorder:0.06;Domain:ADP_PFK_GK
813	Q9VUF3	Protein phosphatase 1 regulatory subunit	Gbs-70E	ylsfrQKIERdfvsl	223	227	0.14	0.093	-1	0.937281733787	0.14064	0.981733537982	0.1324	CBM_21|PF03370|224|333|0										Disorder:0.14;Domain:CBM_21
814	Q9VUG6	Uncharacterized protein, isoform A	Dmel\CG17177	fpkccQKIDKltera	399	403	0.258	0.566	-1	1.0	0.0	1.0	0.0							coiled-coil region|401|421|0				Disorder:0.26
815	Q9VUH6	Myopic	mop	wqelqQKLDKeaaan	1538	1542	0.398	0.124	-1	0.689625328906	0.24184	0.971508095343	0.18656	Tyrosine-protein phosphatase|Q9VUH6|1529|1784|0								Disorder:0.4;Domain:Tyrosine-protein phosphatase
816	Q9VUM0	Probable DNA mismatch repair protein Msh6	Msh6	vvwphQKLEFlqpdk	223	227	0.469	0.502	-1	0.827554284694	0.1756	0.27150201075	0.28312
817	Q9VUY8	WASH complex subunit homolog 5	Strumpellin	vagrlQKLELsrpqk	504	508	0.362	0.096	-1	0.457743116589	0.23784	0.725865065488	0.23624	Strumpellin|PF10266|22|1132|0										Disorder:0.36;Domain:Strumpellin
818	Q9VVF1	Uncharacterized protein	Dmel\CG13724	pfhvlQKLEKdlika	158	162	0.243	0.409	-1	1.0	0.0	0.400874179218	0.25													Disorder:0.24
819	Q9VVF3	Odorant receptor 74a	Or74a	lrdfgQRVEKeftlr	265	269	0.031	0.011	-1	1.0	0.0	0.911751626265	0.22144	7tm_6|PF02949|75|394|0					topological domain:Cytoplasmic|203|274|0		Disorder:0.03;Domain:7tm_6
820	Q9VVH3	MICOS complex subunit MIC13 homolog QIL1	QIL1	lrphvQKLEKqlpfe	47	51	0.392	0.066	-1	1.0	0.0	0.956671457727	0.17832	QIL1|PF15884|3|97|0											Disorder:0.39;Domain:QIL1
821	Q9VVK9	LP08122p	DPLG2	tlqgyQRLDKlrcfr	200	204	0.066	0.03	-1	1.0	0.0	0.943234423319	0.236													Disorder:0.07
822	Q9VVY3	Glycogen-binding subunit 76A	Gbs-76A	slhvgQRLEFavrfq	605	609	0.021	0.071	-1	1.0	0.0	0.281759161663	0.124	CBM_21|PF03370|525|632|0										Disorder:0.02;Domain:CBM_21
823	Q9VW28	CG8765, isoform A	Dmel\CG8765	staefQKIEIqtptt	595	599	0.581	0.92	-1	1.0	0.0	0.997913465468	0.05296
824	Q9VW71	Fat-like cadherin-related tumor suppressor homolog	kug	nvivtQRLDFektaq	1568	1572	0.112	0.097	-1	0.205085782766	0.27816	0.296264078265	0.32872	Cadherin|PF00028|1511|1603|0;Cadherin 14|Q9VW71|1507|1612|0		topological domain:Extracellular|39|4285|0		Disorder:0.11;Topology:Extracellular;Domain:Cadherin,Cadherin 14
825	Q9VWC7	FI02109p	lincRNA.1023	kdlkqQKVELksnmt	706	710	0.268	0.13	-1	1.0	0.0	0.924325546556	0.17672							coiled-coil region|693|797|0				Disorder:0.27
826	Q9VWN3	Succinate dehydrogenase [ubiquinone] iron-sulfur subunit, mitochondrial	SdhBL	deateQRLDFlkdpw	375	379	0.191	0.037	-1	1.0	0.0	0.837706094838	0.3408	Fer4_17|PF13534|331|404|0										Disorder:0.19;Domain:Fer4_17
827	Q9VWN9	Uncharacterized protein, isoform A	Dmel\CG34401	agafkQRLDRpfres	588	592	0.45	0.434	-1	0.989550555734	0.03432	0.475593276987	0.24856
828	Q9VWR0	Uncharacterized protein	Dmel\CG12609	mmeiQRLERqkrll	5	9	0.556	0.09	-1	1.0	0.0	0.448046328724	0.19448
829	Q9VXA3	LP21163p	RSG7	ialrkQKLERrtikv	444	448	0.148	0.128	-1	1.0	0.0	0.539680771245	0.15408	G-gamma|PF00631|429|493|0										Disorder:0.15;Domain:G-gamma
830	Q9VXB7	Uncharacterized protein, isoform B	Dmel\CG32568	pnpdgQRIDKiivik	51	55	0.223	0.068	-1	1.0	0.0	1.0	0.0	B56|PF01603|11|322|0											Disorder:0.22;Domain:B56
831	Q9VXR3	CG8184, isoform B	URE-B1	ldnvsQKFEFdqwas	1324	1328	0.119	0.06	-1	1.0	0.0	0.683970239174	0.34008													Disorder:0.12
832	Q9VXU1	Golgi microtubule-associated protein, isoform B	Gmap	ssfpqQKLERawnal	330	334	0.25	0.087	-1	1.0	0.0	0.226921165511	0.23224													Disorder:0.25
833	Q9VXU1	Golgi microtubule-associated protein, isoform B	Gmap	leearQKLELaslss	426	430	0.423	0.394	-1	1.0	0.0	0.986939880761	0.16512							coiled-coil region|367|434|0
834	Q9VXU2	Golgi microtubule-associated protein, isoform A	Gmap	ssfpqQKLERawnal	520	524	0.25	0.087	-1	1.0	0.0	0.316021865238	0.20864													Disorder:0.25
835	Q9VXU2	Golgi microtubule-associated protein, isoform A	Gmap	leearQKLELaslss	616	620	0.423	0.394	-1	1.0	0.0	0.977875966158	0.17176							coiled-coil region|557|624|0
836	Q9VXU8	Gamma-tubulin complex component	Grip128	qplveQRLERqrerl	711	715	0.306	0.03	-1	1.0	0.0	0.89347207623	0.13544	Spc97_Spc98|PF04130|373|981|0										Disorder:0.31;Domain:Spc97_Spc98
837	Q9VXV2	CG6294, isoform A	Dmel\CG6294	cvrsaQRVDIarlpd	279	283	0.228	0.063	-1	0.482347022902	0.24264	0.700695515101	0.32152	Metallopep|PF12044|13|427|0										Disorder:0.23;Domain:Metallopep
838	Q9VXY1	Tubulin-specific chaperone A	Dmel\CG9072	relelQRLERfrseg	68	72	0.352	0.082	-1	1.0	0.0	0.116734109702	0.1272	TBCA|PF02970|42|129|0											Disorder:0.35;Domain:TBCA
839	Q9VY43	Mushroom body defect, isoform F	mud	akemaQRLDIaqqei	894	898	0.379	0.141	-1	1.0	0.0	0.0635171095033	0.31016							coiled-coil region|847|909|0				Disorder:0.38
840	Q9VY43	Mushroom body defect, isoform F	mud	qlvdsQKLELdmnrk	1144	1148	0.352	0.262	-1	1.0	0.0	0.0146937668471	0.3144							coiled-coil region|1113|1147|0				Disorder:0.35
841	Q9VYD4	GEO12007p1	Dmel\CG12725	iggyqQRIDLesddd	114	118	0.478	0.224	-1	1.0	0.0	0.132157596506	0.23224
842	Q9VYT8	Probable cytochrome P450 28c1	Cyp28c1	laaivQRFEVvvspr	463	467	0.03	0.094	-1	0.212607871276	0.24608	0.639804055702	0.25128	p450|PF00067|32|494|0											Disorder:0.03;Domain:p450
843	Q9VYW7	CG2533	BcDNA:AT28768	errqlQRLERqgrat	83	87	0.489	0.07	-1	1.0	0.0	0.665665165825	0.23448							coiled-coil region|68|88|0
844	Q9VZ80	GEO13449p1	Dmel\CG13707	mQRLDRmieal	2	6	0.604	0.058	-1	1.0	0.0	1.0	0.0
845	Q9VZE8	CG1273	Dmel\CG1273	tttykQKIDFykrfv	165	169	0.147	0.059	-1	1.0	0.0	0.180068680491	0.3608													Disorder:0.15
846	Q9VZF5	Kinesin-like protein	pav	mhyleQRIEKrkklr	532	536	0.207	0.083	-1	0.509881422963	0.1892	0.114778652233	0.19696													Disorder:0.21
847	Q9VZI0	Ensconsin, isoform B	ens	eeeekQRVEReeaek	613	617	0.403	0.029	-1	1.0	0.0	0.475539800966	0.32416	MAP7|PF05672|506|670|0				coiled-coil region|516|659|0				Domain:MAP7
848	Q9VZI0	Ensconsin, isoform B	ens	eeaekQRVEVaerlk	631	635	0.379	0.363	-1	1.0	0.0	0.813221567491	0.29112	MAP7|PF05672|506|670|0				coiled-coil region|516|659|0				Disorder:0.38;Domain:MAP7
849	Q9VZL5	Caffeine, calcium, zinc sensitivity 1	Ccz1	makllQRVEItlrsf	6	10	0.094	0.069	-1	0.995633110842	0.0564	0.988687470288	0.11616	DUF1712|PF08217|15|425|5										Disorder:0.09
850	Q9VZQ3	Karst, isoform A	kst	kimleQKIDLfcflr	2134	2138	0.056	0.628	-1	0.962292562017	0.07624	0.0825799837318	0.24336	Spectrin|PF00435|2137|2240|0;Spectrin|PF00435|2030|2134|0								Disorder:0.06;Domain:Spectrin
851	Q9VZW1	Phospholipid scramblase	scramb2	qllvsQKIEKlellt	68	72	0.06	0.2	-1	0.413963218078	0.36256	0.482862892889	0.19016	Scramblase|PF03803|42|263|0										Disorder:0.06;Domain:Scramblase
852	Q9W019	IP09724p	Dmel\CG15877	aeeviQKLDKegekl	242	246	0.351	0.094	-1	1.0	0.0	0.463409435946	0.22872	DUF2373|PF10180|178|240|-2				coiled-coil region|234|257|0				Disorder:0.35
853	Q9W041	AT18493p	Dmel\CG15878	hlpeiQRIELvlast	350	354	0.034	0.141	-1	1.0	0.0	0.090818433979	0.03936													Disorder:0.03
854	Q9W0D3	GH15728p	Dmel\CG13917	aqavkQKLDLlidaq	1974	1978	0.334	0.926	-1	1.0	0.0	0.619517170362	0.1404													Disorder:0.33
855	Q9W0E3	Increased minichromosome loss 1, isoform A	Iml1	lkrraQKFEFnnnnt	1529	1533	0.538	0.191	-1	0.945364089272	0.18888	0.997687506106	0.0344							coiled-coil region|1521|1541|0
856	Q9W0G4	FI03834p	l(3)02640	klypkQKFEIhtmst	36	40	0.226	0.132	-1	1.0	0.0	0.663446739837	0.23424	Porphobil_deam|PF01379|8|221|0										Disorder:0.23;Domain:Porphobil_deam
857	Q9W0M1	Cep290, isoform A	cep290	lesreQRIEKleeki	307	311	0.453	0.259	-1	1.0	0.0	0.348175824978	0.29064							coiled-coil region|288|329|0
858	Q9W0M1	Cep290, isoform A	cep290	lqeanQRIEIlgkql	1218	1222	0.47	0.575	-1	1.0	0.0	0.288052830169	0.26144							coiled-coil region|1192|1233|0
859	Q9W0S8	Augmin complex subunit wac	wac	qttvqQRVELqrils	83	87	0.196	0.037	-1	1.0	0.0	0.600457266137	0.25088							coiled-coil region|86|115|0				Disorder:0.2
860	Q9W0U6	CG7049	Dmel\CG7049	sdcgcQKLDRkapdm	25	29	0.286	0.084	-1	0.12633511121	0.32024	0.267092452906	0.2848							signal peptide|1|20|-5					Disorder:0.29
861	Q9W148	Unconventional prefoldin RPB5 interactor-like protein	uri	tqdilQKVERniefv	465	469	0.381	0.512	-1	1.0	0.0	0.119743177223	0.23976							coiled-coil region|452|477|0				Disorder:0.38
862	Q9W164	Caldesmon-related protein	Crtp	errayQKLERkqdae	361	365	0.452	0.146	-1	1.0	0.0	0.976771963451	0.11928							coiled-coil region|346|380|0
863	Q9W1B0	Serine/threonine-protein kinase Genghis Khan	gek	rnrrsQKLDKmelln	813	817	0.409	0.149	-1	0.264121105137	0.1296	0.215441390917	0.06712
864	Q9W1G1	CG3735, isoform A	CG3735	stedlQKLEVkasic	194	198	0.181	0.103	-1	0.915726733203	0.19008	0.321124202461	0.25704													Disorder:0.18
865	Q9W1R4	Little elongation complex subunit 1	Ice1	qkekqQRIELekrtk	92	96	0.353	0.054	-1	1.0	0.0	0.651943016051	0.08896													Disorder:0.35
866	Q9W1X7	Mediator of RNA polymerase II transcription subunit 23	MED23	fgpflQRIELekpna	1247	1251	0.026	0.024	-1	0.633229352916	0.30064	0.587529603336	0.32136	Med23|PF11573|1|1299|0										Disorder:0.03;Domain:Med23
867	Q9W238	CG4294, isoform B	CG4294	deldlQKLELsrdkl	233	237	0.307	0.555	-1	1.0	0.0	0.809231204926	0.27976							coiled-coil region|232|252|0				Disorder:0.31
868	Q9W275	Alkaline phosphatase	CG3292	ldehgQRIDLtdqig	470	474	0.359	0.12	-1	0.338781892108	0.17328	0.690094750894	0.216	Alk_phosphatase|PF00245|93|532|0										Disorder:0.36;Domain:Alk_phosphatase
869	Q9W2C8	CG4386	CG4386	kmshmQKIDRkvaev	192	196	0.388	0.066	-1	0.992850424535	0.06496	0.942677876172	0.14928	Trypsin|PF00089|127|354|0;Peptidase S1|Q9W2C8|127|359|0								Disorder:0.39;Domain:Peptidase S1,Trypsin
870	Q9W2F3	Protein tyrosine phosphatase ERK	PTP-ER	ahlaaQRLEIyqqdi	1222	1226	0.153	0.097	-1	1.0	0.0	0.983517090743	0.14024	Y_phosphatase|PF00102|1129|1281|0;Tyrosine-protein phosphatase|Q9W2F3|915|1367|0					Disorder:0.15;Domain:Tyrosine-protein phosphatase,Y_phosphatase
871	Q9W2P1	Guanylate cyclase	CG3216	skgglQRLDVenisl	531	535	0.25	0.077	-1	0.784617930827	0.204	0.663777284776	0.19792	Protein kinase|Q9W2P1|518|818|0										Disorder:0.25;Domain:Protein kinase
872	Q9W351	LD42637p	Aladin	frtfiQKFDLqisaa	413	417	0.005	0.067	-1	0.942758311397	0.15544	0.840900300572	0.19864													Disorder:0.0
873	Q9W3E2	PIP82	PIP82	frnlcQRIDVdglka	63	67	0.306	0.941	-1	1.0	0.0	0.68418057727	0.21136													Disorder:0.31
874	Q9W3F1	RE21057p	144701_at	adkdnQRFERsiilh	100	104	0.369	0.153	-1	1.0	0.0	0.439030562324	0.30128	adh_short|PF00106|14|220|0										Disorder:0.37;Domain:adh_short
875	Q9W3G9	Companion of reaper protein	Corp	ppkkrQRVDVcskpr	184	188	0.72	0.433	-1	1.0	0.0	0.5939803877	0.24512
876	Q9W3J8	Dynein regulatory complex protein 1 homolog	CG10958	kspidQRLELsserl	94	98	0.401	0.088	-1	0.880304797462	0.1796	0.718233376523	0.25696
877	Q9W3Y5	Putative ATP-dependent RNA helicase CG14443	CG14443	lqnirQRVEVvngls	551	555	0.099	0.034	-1	1.0	0.0	1.0	0.0	Helicase_C|PF00271|560|672|5										Disorder:0.1
878	Q9W451	Female sterile (1) M3	fs(1)M3	hdislQRLELtetph	955	959	0.22	0.083	-1	1.0	0.0	0.888624554138	0.08608													Disorder:0.22;Localisation:Secreted
879	Q9W473	FI06033p	Dmel\CG15767	lpqmlQRLDRvqrhn	115	119	0.269	0.202	-1	1.0	0.0	0.556668149359	0.27104													Disorder:0.27
880	Q9W4E2	Neurobeachin	rg	easltQKLEIalgpv	2390	2394	0.219	0.373	-1	0.561567179227	0.32752	0.404885885321	0.21808													Disorder:0.22
881	Q9W4P0	CG2938, isoform B	Dmel\CG2938	lcahgQRLEVqllwn	335	339	0.035	0.033	-1	0.990501147332	0.0332	0.994879767019	0.09432													Disorder:0.03
882	Q9W4Q1	Forkhead domain 3F	fd3F	wehkkQRLDLffkme	490	494	0.213	0.886	-1	1.0	0.0	0.391054827534	0.01368	Fork-head|Q9W4Q1|401|492|0				DNA-binding region:Fork-head|401|492|0			Disorder:0.21;Domain:Fork-head
883	Q9W4Q7	Mnt, isoform D	Mnt	eklakQKIELqkrlk	525	529	0.254	0.455	-1	1.0	0.0	0.101127626501	0.05992							coiled-coil region|519|539|0				Disorder:0.25
884	Q9W4U0	CG4116, isoform A	Dmel\CG4116	cpamaQKVEKdplak	51	55	0.223	0.107	-1	1.0	0.0	0.993524830403	0.0896													Disorder:0.22
885	Q9W581	NMDA receptor 2, isoform C	Nmdar2	kswetQKLDIrdiaw	479	483	0.248	0.154	-1	0.768282391791	0.23576	0.540654383609	0.3144													Disorder:0.25
886	Q9W594	Putative gustatory receptor 2a	Gr2a	tqlvrQRLDVllval	202	206	0.004	0.008	-1	1.0	0.0	0.305956676287	0.28968	7tm_7|PF08395|7|352|0						topological domain:Extracellular|195|250|0		Disorder:0.0;Topology:Extracellular;Domain:7tm_7
887	Q9W5U8	Uncharacterized protein, isoform A	38C.22	spdtlQKVEVdllhy	169	173	0.054	0.069	-1	0.497717870843	0.22616	0.313319299257	0.27312	Trypsin|PF00089|31|251|0;Peptidase S1|Q9W5U8|31|256|0								Disorder:0.05;Domain:Peptidase S1,Trypsin
888	Q9XYM5	LD27861p	Su(var)2-10	pskpaQKVEVisddi	426	430	0.531	0.583	-1	0.774038962883	0.15312	0.910586949311	0.0944
889	Q9XZ11	CG7139	BcDNA:LD21293	aklhkQKIDVfnqra	853	857	0.171	0.143	-1	0.535224477577	0.2348	0.728879816133	0.23296	DUF1771|PF08590|808|871|0										Disorder:0.17;Domain:DUF1771
890	Q9Y0Y5	Coatomer subunit epsilon	epsilonCOP	cllrlQRVDLakqlv	151	155	0.02	0.095	-1	0.0964221934459	0.3576	0.120592780585	0.31264	Coatomer_E|PF04733|10|296|0										Disorder:0.02;Domain:Coatomer_E
891	Q9Y117	Polypeptide N-acetylgalactosaminyltransferase 3	pgant3	tnsrlQKVEKvvlsm	638	642	0.136	0.099	-1	0.978173307679	0.00352	0.952190085818	0.09632	Ricin_B_lectin|PF00652|514|658|0	Other|||disulfide bond|Q9Y117|626|649|0		topological domain:Lumenal|36|667|0			Disorder:0.14;Topology:Lumenal;Domain:Ricin_B_lectin
892	Q9Y154	BcDNA.GH03163	cindr	vaqleQRVDKleglv	490	494	0.319	0.453	-1	1.0	0.0	0.376084142061	0.25632							coiled-coil region|485|526|0				Disorder:0.32
893	R9PY27	Uncharacterized protein, isoform B	Dmel\CG34401	agafkQRLDRpfres	587	591	0.45	0.434	-1	0.989550555734	0.03432	0.476536454305	0.24864
894	X2J5P0	CENP-ana, isoform B	cana	slemeQKVDKrtrey	1275	1279	0.416	0.064	-1	1.0	0.0	1.0	0.0							coiled-coil region|1263|1283|0
895	X2J753	Uncharacterized protein, isoform C	Dmel\CG34179	vesrlQRLDKrpyek	160	164	0.225	0.079	-1	1.0	0.0	0.856384955089	0.17056													Disorder:0.22
896	X2J9A4	Translocation protein 1, isoform D	Trp1	tepgaQKVDKpskde	20	24	0.592	0.076	-1	0.978131980499	0.11424	0.727690083188	0.2964
897	X2JA03	CG4709, isoform B	Dmel\CG4709	yvresQRVDVftfln	396	400	0.294	0.68	-1	0.180328874714	0.24424	0.150078258965	0.25664													Disorder:0.29
898	X2JAF1	Lava lamp, isoform D	lva	rlleeQKLELqqale	586	590	0.226	0.629	-1	1.0	0.0	0.877874892366	0.1724							coiled-coil region|580|600|0				Disorder:0.23
899	X2JAF1	Lava lamp, isoform D	lva	eaednQKLELqqlrq	2149	2153	0.577	0.23	-1	1.0	0.0	0.417378331157	0.22144							coiled-coil region|2142|2173|0
900	X2JAH8	Rugose, isoform Q	rg	easltQKLEIalgpv	2709	2713	0.219	0.373	-1	1.0	0.0	0.468629575715	0.16584													Disorder:0.22
901	X2JB25	Yolk protein 2, isoform B	Yp2	vgergQKIEFnlntl	109	113	0.169	0.259	-1	1.0	0.0	0.159597551322	0.19288	Lipase|PF00151|97|411|0										Disorder:0.17;Localisation:Secreted;Domain:Lipase
902	X2JBI1	Radish, isoform M	rad	vcadaQKVDRaklaq	1312	1316	0.264	0.134	-1	1.0	0.0	0.460516862719	0.1316	BTB|PF00651|1309|1380|0										Disorder:0.26;Domain:BTB
903	X2JBS2	Inactivation no afterpotential E, isoform G	inaE	llrkfQRLEReaivr	259	263	0.032	0.034	-1	1.0	0.0	0.511758032992	0.2184													Disorder:0.03
904	X2JC16	CG8184, isoform D	Dmel\CG8184	ldnvsQKFEFdqwas	1328	1332	0.119	0.06	-1	1.0	0.0	0.683970239174	0.34008													Disorder:0.12
905	X2JC31	Clathrin heavy chain	Chc	nialaQKLEKhelte	1498	1502	0.128	0.04	-1	0.412123357085	0.23272	0.571465568267	0.20264	Clathrin|PF00637|1424|1566|0				repeat:CHCR|1424|1567|0				Disorder:0.13;Domain:Clathrin
906	X2JC49	Ankyrin 2, isoform Z	Ank2	eallkQKLEReegsv	3989	3993	0.388	0.345	-1	1.0	0.0	0.95683776509	0.0404													Disorder:0.39
907	X2JCN4	Kugelei, isoform E	kug	nvivtQRLDFektaq	1568	1572	0.112	0.097	-1	0.205323435949	0.27832	0.296088573587	0.32856	Cadherin|PF00028|1511|1603|0										Disorder:0.11;Domain:Cadherin
908	X2JDD7	Tiggrin, isoform B	Tig	qlnnwQKIERqrlld	857	861	0.192	0.072	-1	1.0	0.0	0.13331274436	0.06696													Disorder:0.19
909	X2JDD7	Tiggrin, isoform B	Tig	qlqtwQRVERdyiks	1220	1224	0.106	0.055	-1	1.0	0.0	0.345976997184	0.26896													Disorder:0.11
910	X2JDH0	Radish, isoform I	rad	vcadaQKVDRaklaq	1458	1462	0.264	0.134	-1	1.0	0.0	0.502206028336	0.02008	BTB|PF00651|1455|1526|0										Disorder:0.26;Domain:BTB
911	X2JDM5	Mnt, isoform K	Mnt	eklakQKIELqkrlk	451	455	0.254	0.455	-1	1.0	0.0	0.105678870591	0.0752							coiled-coil region|445|465|0				Disorder:0.25
912	X2JDP4	Inactivation no afterpotential E, isoform H	inaE	llrkfQRLEReaivr	259	263	0.032	0.034	-1	0.598347142317	0.222	0.508091244538	0.32856													Disorder:0.03
913	X2JDW0	NMDA receptor 2, isoform G	Nmdar2	kswetQKLDIrdiaw	479	483	0.248	0.154	-1	0.769523506449	0.23512	0.539938855835	0.314													Disorder:0.25
914	X2JDX3	Enhanced adult sensory threshold, isoform G	east	nalsqQKVELehped	841	845	0.57	0.594	-1	1.0	0.0	0.990360587096	0.16672
915	X2JDY1	Uncharacterized protein, isoform X	BcDNA:GH23906	llsinQKVDKflrta	1946	1950	0.223	0.604	-1	1.0	0.0	0.050133415866	0.1728													Disorder:0.22
916	X2JDY1	Uncharacterized protein, isoform X	BcDNA:GH23906	eifdlQRLEKlletv	2553	2557	0.098	0.894	-1	1.0	0.0	0.655089623387	0.27192	Smoothelin|PF12510|2535|2582|0										Disorder:0.1;Domain:Smoothelin
917	X2JDY2	CG8184, isoform E	Dmel\CG8184	ldnvsQKFEFdqwas	1324	1328	0.119	0.06	-1	0.992278462514	0.00488	0.683302373456	0.34024													Disorder:0.12
918	X2JE60	Rugose, isoform P	rg	easltQKLEIalgpv	2370	2374	0.219	0.373	-1	1.0	0.0	0.470958618313	0.26344													Disorder:0.22
919	X2JEC4	Uncharacterized protein, isoform Y	BcDNA:GH23906	llsinQKVDKflrta	1829	1833	0.223	0.604	-1	1.0	0.0	0.0510028437072	0.20944													Disorder:0.22
920	X2JEC4	Uncharacterized protein, isoform Y	BcDNA:GH23906	eifdlQRLEKlletv	2436	2440	0.098	0.894	-1	1.0	0.0	0.811269556941	0.32088	Smoothelin|PF12510|2418|2465|0										Disorder:0.1;Domain:Smoothelin
921	X2JEM2	Secretory 16, isoform I	Sec16	psgekQRVERtpasv	2226	2230	0.52	0.105	-1	1.0	0.0	1.0	0.0
922	X2JEQ0	Radish, isoform K	rad	vcadaQKVDRaklaq	1310	1314	0.259	0.126	-1	1.0	0.0	0.455471831675	0.13288	BTB|PF00651|1307|1378|0										Disorder:0.26;Domain:BTB
923	X2JF15	Radish, isoform L	rad	vcadaQKVDRaklaq	1289	1293	0.264	0.134	-1	1.0	0.0	0.465222993471	0.122	BTB|PF00651|1286|1357|0										Disorder:0.26;Domain:BTB
924	X2JF73	CG8184, isoform H	Dmel\CG8184	ldnvsQKFEFdqwas	1323	1327	0.119	0.06	-1	1.0	0.0	0.683970239174	0.34008													Disorder:0.12
925	X2JF83	CG8184, isoform G	Dmel\CG8184	ldnvsQKFEFdqwas	1324	1328	0.119	0.06	-1	0.992278462514	0.00488	0.682624973445	0.3404													Disorder:0.12
926	X2JFK0	CG8184, isoform C	Dmel\CG8184	ldnvsQKFEFdqwas	1323	1327	0.119	0.06	-1	1.0	0.0	0.683970239174	0.34008													Disorder:0.12
927	X2JFU0	Merlin, isoform B	Mer	krvrdQRVELhasnn	75	79	0.164	0.016	-1	0.808956614661	0.2536	0.83700133309	0.2248	FERM_N|PF09379|17|78|0;FERM|X2JFU0|12|305|0								Disorder:0.16;Domain:FERM,FERM_N
928	X2JG15	Uncharacterized protein, isoform E	BcDNA:AT04622	lrrlwQRVERlldct	1612	1616	0.002	0.02	-1	0.964866754206	0.10672	0.98310741714	0.05056								transmembrane region:Helical|1585|1607|-5		Disorder:0.0
929	X2JIN0	Uncharacterized protein, isoform W	BcDNA:GH23906	llsinQKVDKflrta	1829	1833	0.223	0.604	-1	1.0	0.0	0.0502498730708	0.16976													Disorder:0.22
930	X2JIN0	Uncharacterized protein, isoform W	BcDNA:GH23906	eifdlQRLEKlletv	2436	2440	0.098	0.894	-1	1.0	0.0	0.654849753721	0.27288	Smoothelin|PF12510|2418|2465|0										Disorder:0.1;Domain:Smoothelin
931	X2JJU0	Radish, isoform J	rad	vcadaQKVDRaklaq	1433	1437	0.259	0.126	-1	1.0	0.0	0.505455788691	0.02056	BTB|PF00651|1430|1501|0										Disorder:0.26;Domain:BTB
932	X2JKH9	CG8184, isoform F	Dmel\CG8184	ldnvsQKFEFdqwas	1324	1328	0.119	0.06	-1	0.992278462514	0.00488	0.683970239174	0.34008													Disorder:0.12
